# Supplementary material for: Zipper plot: visualizing transcriptional activity of genomic regions
Source: BMC Bioinformatics. 2017 May 2;18:231. doi: 10.1186/s12859-017-1651-7 (PMC5414305; doi:10.1186/s12859-017-1651-7)
Supplement: Supplementary file 2 — Summary table for the set of 36 well-characterized lncRNAs using CAGE-seq data. (XLS 69 kb) [file 12859_2017_1651_MOESM2_ESM.xls]

## Sheet: Sheet1
name	chr	TSS	strand	dist_CAGE_start	dist_CAGE_end	tpm	closest_hit	Type
PCGEM1	chr2	193614571	+	-210127	-210130	69.0046	CNhs13972.10184-103D4	adipose, donor1
MEG3	chr14	101245747	+	-27129	-27131	6.54489	CNhs11889.10805-111A4	anaplastic squamous cell carcinoma cell line:RPMI 2650
PCAT1	chr8	127859300	+	-21857	-21862	4.97694	CNhs10737.10420-106C6	colon carcinoma cell line:COLO-320
HOTAIR	chr12	54368740	-	-1736	-1740	2.4248	CNhs14139.10803-111A2	thymic carcinoma cell line:Ty-82
TUG1	chr22	31366663	+	-1103	-1121	4.84984	CNhs10632.10026-101D8	testis, adult, pool1
IPW	chr15	25223730	+	-697	-714	13.4517	CNhs13969.13529-145G1	H1 embryonic stem cells differentiation to CD34+ HSC, day09, biol_rep1
BANCR	chr9	71921893	-	-129	-158	86.1367	CNhs11281.10514-107E1	melanoma cell line:COLO 679
PVT1	chr8	128806779	+	-26	36	7364.79	CNhs10737.10420-106C6	colon carcinoma cell line:COLO-320
TP53TG1	chr7	86974831	-	-21	46	105.326	CNhs11880.10791-110H8	keratoacanthoma cell line:HKA-1
CCAT1	chr8	128231333	-	-19	34	51.0923	CNhs11889.10805-111A4	anaplastic squamous cell carcinoma cell line:RPMI 2650
KCNQ1OT1	chr11	2721224	-	-7	9	76.3339	CNhs13710.13338-143C8	HES3-GFP Embryonic Stem cells, cardiomyocytic induction, day11, biol_rep1
CRNDE	chr16	54963101	-	-7	75	43.4278	CNhs13965.13526-145F7	H1 embryonic stem cells differentiation to CD34+ HSC, day03, biol_rep1
TERC	chr3	169482848	-	-7	8	693.854	CNhs11345.11537-120A7	Mesenchymal Stem Cells - adipose, donor1
RMRP	chr9	35658015	-	-6	8	2312.98	CNhs13659.13334-143C4	HES3-GFP Embryonic Stem cells, cardiomyocytic induction, day07, biol_rep1
MIAT	chr22	27042392	+	-5	19	27.9017	CNhs14073.10355-105E4	occipital cortex, newborn, donor10223
FTX	chrX	73513409	-	-5	56	126.898	CNhs11782.10072-101I9	parietal lobe, fetal, donor1
FIRRE	chrX	130964671	-	-5	6	3.49488	CNhs11742.10633-108I3	hepatoblastoma cell line:HuH-6
JPX	chrX	73164159	+	7	-10	34.8524	CNhs14214.14380-156B6	hIPS, biol_rep1
FENDRR	chr16	86542705	-	13	53	6.22093	CNhs12893.11519-119H7	Smooth Muscle Cells - Bladder, donor1
NEAT1	chr11	65190245	+	15	32	6541.34	CNhs12341.11525-119I4	Cardiac Myocyte, donor1
DANCR	chr4	53578597	+	27	51	104.528	CNhs13502.10788-110H5	acute myeloid leukemia (FAB M2) cell line:Kasumi-1
XIST	chrX	73072588	-	30	54	1179.62	CNhs13803.10178-103C7	substantia nigra - adult, donor10196
TINCR	chr19	5568045	-	33	49	14.5352	CNhs11785.10074-102A2	skin, adult, donor1
DLEU2	chr13	50699856	-	161	195	141.562	CNhs10862.11233-116C9	Neutrophils, donor1
MALAT1	chr11	65265233	-	177	182	20.7613	CNhs12547.12244-129H3	Eosinophils, donor1
H19	chr11	2022700	-	199	211	5.79108	CNhs11878.10790-110H7	teratocarcinoma cell line:NCC-IT-A3
HOTAIRM1	chr7	27135266	+	439	502	141.651	CNhs13229.11790-124B8	CD14-CD16+ Monocytes, donor1
GAS5	chr1	173838020	-	883	907	147.065	CNhs12805.10838-111E1	medulloblastoma cell line:D283 Med
HOTTIP	chr7	27238194	+	1855	1876	7.29848	CNhs11882.10796-110I4	adenocarcinoma cell line:IM95m
TDRG1	chr6	40302693	+	5470	5477	9.63883	CNhs11267.10475-106I7	retinoblastoma cell line:Y79
AIRN	chr6	160428696	-	25658	25665	17.308	CNhs12546.12241-129G9	Basophils, donor1
TSIX	chrX	73012040	+	28454	28457	1.94728	CNhs10855.11227-116C3	Dendritic Cells - monocyte immature derived, donor1, tech_rep1
MEG8	chr14	101402336	-	28569	28582	10.4849	CNhs11270.10483-107A6	signet ring carcinoma cell line:NUGC-4
RMST	chr12	97825431	+	30780	30790	3.97046	CNhs10871.11242-116D9	Ciliary Epithelial Cells, donor1
PWRN1	chr15	24738284	+	65063	65093	3.25848	CNhs10632.10026-101D8	testis, adult, pool1
PWRN2	chr15	24415095	-	288486	288491	2.4414	CNhs14073.10355-105E4	occipital cortex, newborn, donor10223
