# Supplementary material for: Zipper plot: visualizing transcriptional activity of genomic regions
Source: BMC Bioinformatics. 2017 May 2;18:231. doi: 10.1186/s12859-017-1651-7 (PMC5414305; doi:10.1186/s12859-017-1651-7)
Supplement: Supplementary file 3 — Junction reads between protein coding genes and mono/multi-exonic lncRNAs based on RNA-seq data from TCGA and UHRR; nucleotides of junction read overlapping with lncRNA and protein coding gene exons. (XLS 65 kb) [file 12859_2017_1651_MOESM3_ESM.xls]

## Sheet: TCGA - Prot + mono-exon lncRNAs
chr	strand	protein	mono-exonic lncRNA	number_junctions
chr6	-	NM_000846	lnc-GSTA2-1:1	47
chr17	-	NM_000873	lnc-ICAM2-2:1	1
chr11	+	NM_000890	lnc-KCNJ5-1:1	54
chr2	+	NM_000993	lnc-NPAS2-2:1	35
chr14	+	NM_001003803	lnc-ATL1-4:1	3
chr7	-	NM_001005328	lnc-ARHGEF35-1:18	1
chr22	-	NM_001008566	lnc-TPST2-1:1	1
chr1	+	NM_001014796	lnc-DDR2-1:1	2
chr17	+	NM_001015002	lnc-MYO15B-3:1	36
chr15	+	NM_001018100	lnc-CGNL1-1:1	40
chr1	+	NM_001037277	lnc-GGPS1-3:1	1
chr3	-	NM_001038705	lnc-GPR149-3:1	1
chr11	+	NM_001077239	lnc-RNF214-1:2	4
chr6	+	NM_001078175	lnc-SLC29A1-2:1	310
chr6	+	NM_001078177	lnc-SLC29A1-2:1	310
chr11	-	NM_001098515	lnc-MRGPRF-1:1	1
chr12	-	NM_001098614	lnc-PUS7L-1:1	6
chr12	-	NM_001098615	lnc-PUS7L-1:1	6
chr17	-	NM_001099225	lnc-CCDC43-2:2	1
chr2	+	NM_001104586	lnc-ALS2CR8-1:1	6
chr2	+	NM_001128165	lnc-FBLN7-2:1	13
chr22	+	NM_001128633	lnc-RIMBP3B-1:1	1
chr22	+	NM_001128635	lnc-RIMBP3B-1:1	1
chr14	-	NM_001130725	lnc-PSMB5-1:1	13
chr8	+	NM_001135670	lnc-MSRA-1:1	1
chr8	+	NM_001135671	lnc-MSRA-1:1	1
chrX	+	NM_001136273	lnc-U82695.9.1-1:1	1
chr8	-	NM_001137610	lnc-FAM86B2-1:1	1
chr22	+	NM_001144931	lnc-CABIN1-1:1	1
chr14	-	NM_001144932	lnc-PSMB5-1:1	13
chr9	+	NM_001145001	lnc-NEK6-2:1	5
chr6	-	NM_001145207	lnc-ALDH8A1-2:1	1
chr17	-	NM_001163120	lnc-RDM1-1:2	2
chr17	-	NM_001163122	lnc-RDM1-1:2	2
chr19	-	NM_001163922	lnc-VSIG10L-3:1	17
chr9	+	NM_001166167	lnc-NEK6-2:1	5
chr9	+	NM_001166168	lnc-NEK6-2:1	5
chr9	+	NM_001166169	lnc-NEK6-2:1	5
chr9	+	NM_001166170	lnc-NEK6-2:1	5
chr6	+	NM_001166392	lnc-TPBG-4:1	1
chr1	+	NM_001167857	lnc-LGR6-2:2	44
chr19	-	NM_001172677	lnc-ZNF781-1:1	19
chr3	+	NM_001185118	lnc-MYNN-6:1	1
chr3	+	NM_001185119	lnc-MYNN-6:1	1
chr17	+	NM_001190452	lnc-MTRNR2L1-7:1	1
chr19	-	NM_001190764	lnc-TMEM238-1:1	51
chr8	-	NM_001199880	lnc-EGR3-1:1	3
chr8	-	NM_001199881	lnc-EGR3-1:1	3
chr2	-	NM_001199981	lnc-NDUFS1-1:1	2
chr2	-	NM_001199984	lnc-NDUFS1-1:1	2
chr1	-	NM_001205252	lnc-RNF223-1:1	1
chr7	-	NM_001205315	lnc-STEAP4-1:1	2
chr16	+	NM_001207033	lnc-RNF40-1:1	212
chr6	-	NM_001242628	lnc-TBC1D7-2:1	1
chr6	-	NM_001242630	lnc-TBC1D7-2:1	1
chr1	-	NM_001242672	lnc-TTC34-5:1	1
chr19	+	NM_001244038	lnc-ZNF254-2:1	4
chr8	-	NM_001256872	lnc-DEFB105A-3:1	1
chr11	+	NM_001258210	lnc-TSKU-1:1	7
chr19	-	NM_001270539	lnc-PEX11G-1:1	38
chrX	-	NM_001271804	lnc-PFKFB1-1:1	3
chrX	-	NM_001271805	lnc-PFKFB1-1:1	3
chr12	-	NM_001271826	lnc-PUS7L-1:1	6
chr3	+	NM_001278233	lnc-LMCD1-1:1	27
chr2	+	NM_001278282	lnc-RPE-3:1	142
chr2	-	NM_001282719	lnc-C2orf43-3:1	1
chr8	+	NM_001283024	lnc-FAM83A-7:1	3
chr6	-	NM_001286354	lnc-GPRC6A-1:1	1
chr16	+	NM_001286572	lnc-RNF40-1:1	212
chr19	-	NM_001291419	lnc-LYPD4-1:1	1
chr19	-	NM_001300881	lnc-PEX11G-1:1	38
chr3	+	NM_001304366	lnc-SAMD7-1:1	8
chr6	+	NM_001304462	lnc-SLC29A1-2:1	310
chr11	+	NM_001318812	lnc-TTC9C-1:1	504
chr11	+	NM_001318813	lnc-TTC9C-1:1	504
chr19	-	NM_001320371	lnc-ZNF582-3:1	9
chr10	-	NM_001321617	lnc-CALY-1:1	3
chr20	-	NM_001323602	lnc-ESF1-1:1	8
chr10	+	NM_001353	lnc-AKR1C3-4:1	24
chr20	-	NM_002657	lnc-PLAGL2-4:1	1
chr12	-	NM_002820	lnc-MANSC4-8:1	43
chr22	-	NM_003595	lnc-TPST2-1:1	1
chr2	+	NM_003936	lnc-CDK5R2-3:1	12
chr8	-	NM_004430	lnc-EGR3-1:1	6
chr21	+	NM_004915	lnc-ABCG1-1:1	14
chr16	+	NM_005223	lnc-DNASE1-4:1	466
chr8	-	NM_005293	lnc-GPR20-1:1	1
chr4	-	NM_005420	lnc-SULT1B1-1:1	16
chr2	-	NM_005687	lnc-FARSB-1:1	19
chr8	-	NM_005941	lnc-DCAF4L2-3:1	12
chr16	+	NM_005951	lnc-MT1H-1:1	20
chr11	+	NM_006028	lnc-HTR3B-1:1	24
chr20	+	NM_006097	lnc-MYL9-1:1	2
chr1	+	NM_006511	lnc-RSC1A1-1:1	8
chr11	+	NM_006656	lnc-SPCS2-2:1	1
chr6	+	NM_006670	lnc-TPBG-4:1	1
chr6	-	NM_006703	lnc-NUDT3-1:2	127
chr22	+	NM_012324	lnc-KLHDC7B-6:1	117
chr19	+	NM_013348	lnc-KCNJ14-1:1	6
chr16	+	NM_014287	lnc-NOMO1-1:1	14
chr19	+	NM_014347	lnc-ZNF446-2:1	1
chr11	+	NM_015516	lnc-TSKU-1:1	7
chr22	-	NM_015672	lnc-RIMBP3-1:1	1
chr10	-	NM_015722	lnc-CALY-1:1	2
chr6	-	NM_016059	lnc-PPIL1-1:1	9
chr6	-	NM_018988	lnc-TBC1D7-2:1	1
chr7	+	NM_021148	lnc-ZNF273-2:1	1
chr3	+	NM_022131	lnc-CLSTN2-1:1	5
chr1	+	NM_023070	lnc-ZNF643-1:1	5
chr19	-	NM_030824	lnc-ZNF442-1:1	20
chr22	-	NM_032287	lnc-LDOC1L-3:1	1
chr19	-	NM_032689	lnc-ZNF781-1:1	19
chr3	+	NM_032839	lnc-DIRC2-1:1	5
chr8	+	NM_032862	lnc-TIGD5-1:1	4
chr22	-	NM_052945	lnc-TNFRSF13C-1:1	1
chr17	+	NM_080677	lnc-DYNLL2-1:1	3
chr1	-	NM_145167	lnc-PIGM-1:1	38
chr16	+	NM_152338	lnc-ZG16-1:1	2
chr19	-	NM_152600	lnc-ZNF579-1:1	16
chr3	+	NM_152653	lnc-UBE2E2-1:3	7
chr19	-	NM_173506	lnc-LYPD4-1:1	1
chr1	+	NM_174936	lnc-PCSK9-6:1	18
chr10	+	NM_178815	lnc-CACNB2-1:1	2
chr11	+	NM_182495	lnc-REXO2-4:1	8
chr8	-	NM_194291	lnc-TMEM65-4:1	275
chr4	-	NM_198281	lnc-GPRIN3-2:1	1
chr1	+	NM_198545	lnc-C1orf187-1:1	1
chr12	-	NM_198964	lnc-MANSC4-8:1	43
chr19	+	NM_206538	lnc-C19orf63-1:1	58
chr21	+	NM_207174	lnc-ABCG1-1:1	14
chr11	-	NM_207340	lnc-CTSF-2:1	11
chr11	+	NM_207343	lnc-RNF214-1:2	4
chr21	+	NM_207627	lnc-ABCG1-1:1	14
chr21	+	NM_207628	lnc-ABCG1-1:1	14
chr21	+	NM_207629	lnc-ABCG1-1:1	14

## Sheet: TCGA - Prot + multi-exon lncRNA
chr	strand	protein	multi-exonic lncRNA	number_junctions
chr19	-	NM_000156	lnc-GAMT-1:1	3
chr2	+	NM_001001666	lnc-PPP1R7-1:1	3
chr21	+	NM_001002021	lnc-PFKL-1:1	10
chr19	+	NM_001004301	lnc-ZNF813-1:1	3
chr22	-	NM_001017981	lnc-RNF215-1:2	1
chr1	+	NM_001024215	lnc-TMEM82-1:1	10
chr17	+	NM_001033504	lnc-TMEM98-1:1	334
chr16	-	NM_001040056	lnc-GDPD3-2:2	3
chr1	+	NM_001040125	lnc-PQLC2-1:1	4
chr2	+	NM_001040649	lnc-ACP1-10:3	2
chr5	+	NM_001047	lnc-SRD5A1-3:1	30
chr6	-	NM_001075098	lnc-MOCS1-1:1	4
chr2	-	NM_001079526	lnc-IKZF2-6:1	1
chr2	+	NM_001079530	lnc-CFC1B-1:1	1
chr14	-	NM_001083908	lnc-RPL36AL-1:1	4
chr1	-	NM_001099439	lnc-C1orf109-2:1	3
chr12	+	NM_001100620	lnc-DNAJC22-1:1	3
chr19	-	NM_001101401	lnc-SBK2-1:2	10
chr11	-	NM_001102669	lnc-RRAS2-1:1	21
chr22	-	NM_001127	lnc-AP1B1-2:1	1
chr8	+	NM_001127213	lnc-C8orf31-3:1	104
chr4	+	NM_001128174	lnc-UGT8-1:1	8
chr4	-	NM_001130688	lnc-HMGB2-1:1	2
chr4	-	NM_001130689	lnc-HMGB2-1:1	2
chr19	+	NM_001135580	lnc-C19orf71-3:1	65
chr2	+	NM_001142270	lnc-DHRS9-1:1	5
chr2	+	NM_001142271	lnc-DHRS9-1:1	5
chr2	+	NM_001167600	lnc-NEU4-1:1	77
chr12	+	NM_001171888	lnc-MED21-4:1	1
chr11	-	NM_001177314	lnc-RRAS2-1:1	21
chr11	-	NM_001177315	lnc-RRAS2-1:1	21
chr3	-	NM_001195279	lnc-MKRN2-AS1-1:1	1
chr12	+	NM_001197317	lnc-CLEC2D-1:1	7
chr1	+	NM_001201545	lnc-RBM15-2:1	1
chr3	-	NM_001204831	lnc-ANO10-3:1	1
chr20	-	NM_001242920	lnc-NEURL2-1:1	2
chr20	-	NM_001242921	lnc-NEURL2-1:1	2
chr7	+	NM_001243794	lnc-CHST12-1:7	268
chr9	+	NM_001244713	lnc-RAD23B-1:1	2
chr9	+	NM_001244724	lnc-RAD23B-1:1	2
chr2	+	NM_001255986	lnc-COLEC11-2:1	3
chr2	-	NM_001256478	lnc-CMPK2-1:1	2
chr1	+	NM_001271878	lnc-KHDRBS1-1:3	1213
chr1	+	NM_001276252	lnc-WDTC1-1:1	1
chr5	-	NM_001277077	lnc-HOMER1-1:1	20
chr6	-	NM_001277185	lnc-SAMD3-1:1	3
chr6	+	NM_001278119	lnc-ZNF192-2:4	3
chr6	+	NM_001278121	lnc-ZNF192-2:4	3
chr2	+	NM_001285549	lnc-ZDBF2-1:1	2
chr6	+	NM_001286274	lnc-KIAA1586-1:1	3
chr6	+	NM_001286276	lnc-KIAA1586-1:1	3
chr15	+	NM_001286429	lnc-THSD4-1:1	15
chr15	+	NM_001287761	lnc-PDE8A-2:1	43
chr2	+	NM_001289763	lnc-DHRS9-1:1	10
chr15	-	NM_001289986	lnc-TIPIN-2:1	4
chrX	+	NM_001297563	lnc-RAB9A-3:1	30
chr5	+	NM_001301054	lnc-PCYOX1L-1:2	1
chr22	+	NM_001301849	lnc-MCHR1-1:1	1
chr17	+	NM_001303	lnc-COX10-1:1	9
chr5	+	NM_001308200	lnc-C5orf25-1:1	16
chr16	-	NM_001311311	lnc-PRSS53-1:1	12
chr12	-	NM_001317395	lnc-KCTD10-1:1	319
chr7	+	NM_001317843	lnc-VSTM2A-1:1	8
chr15	-	NM_001317860	lnc-OIP5-1:1	2
chr17	+	NM_001320523	lnc-SYNGR2-2:1	1
chr17	-	NM_001321518	lnc-COX11-2:3	6
chr4	+	NM_001322114	lnc-UGT8-1:1	8
chr16	+	NM_001329190	lnc-CTRB1-1:1	4
chr6	+	NM_001329704	lnc-RRP36-1:1	1
chr1	+	NM_001330510	lnc-YBX1-1:2	272
chr4	+	NM_001330625	lnc-ZBTB49-1:1	1
chr11	+	NM_001346279	lnc-CTR9-1:1	4
chr3	-	NM_001346466	lnc-ANO10-3:1	1
chr4	-	NM_002129	lnc-HMGB2-1:1	2
chr9	+	NM_002874	lnc-RAD23B-1:1	2
chr12	-	NM_003348	lnc-UBE2N-4:1	1
chr4	+	NM_003360	lnc-UGT8-1:1	8
chr2	-	NM_003468	lnc-FZD5-2:1	233
chr7	-	NM_003941	lnc-WASL-1:1	38
chr4	-	NM_004346	lnc-CASP3-1:4	2
chr18	-	NM_004786	lnc-AC006305.1-2:1	1
chr1	-	NM_004833	lnc-AIM2-2:1	2
chr1	-	NM_005066	lnc-SFPQ-2:1	7
chr14	+	NM_005615	lnc-RNASE6-1:1	2
chr6	-	NM_005943	lnc-MOCS1-1:1	4
chr8	+	NM_006571	lnc-DCTN6-1:1	1
chr17	-	NM_006678	lnc-CD300C-1:1	1
chr11	-	NM_012250	lnc-RRAS2-1:1	21
chr20	+	NM_012469	lnc-PRPF6-1:1	1
chr6	+	NM_013262	lnc-MYLIP-1:1	164
chr6	+	NM_014845	lnc-FIG4-1:2	5
chr3	+	NM_015004	lnc-TGM4-1:3	1509
chr14	-	NM_015305	lnc-ANGEL1-1:1	355
chr10	-	NM_016065	lnc-TTC18-1:1	24
chr6	+	NM_016230	lnc-MRAP2-2:6	13
chr2	-	NM_016260	lnc-IKZF2-6:1	1
chr4	+	NM_018290	lnc-PGM2-1:1	14
chr12	+	NM_018463	lnc-FKBP4-1:1	1265
chr1	-	NM_018994	lnc-FBXO42-1:1	21
chr22	+	NM_020437	lnc-ASPHD2-1:1	6
chr2	+	NM_020923	lnc-ZDBF2-1:1	2
chr6	-	NM_021058	lnc-HIST1H2BJ-5:1	4
chr3	+	NM_021203	lnc-SRPRB-1:1	1091
chr17	+	NM_023079	lnc-UBE2Z-1:1	37
chr13	-	NM_024058	lnc-C13orf44-1:1	3
chr4	+	NM_024592	lnc-SRD5A3-1:1	3
chr14	+	NM_024644	lnc-ACOT1-1:2	661
chr12	-	NM_024738	lnc-C12orf49-3:1	1
chr15	+	NM_024817	lnc-THSD4-1:1	15
chr5	-	NM_031908	lnc-C1QTNF2-1:1	2
chr15	-	NM_032246	lnc-MEX3B-1:3	17
chr9	+	NM_032477	lnc-MRPL41-1:1	25
chr16	+	NM_052858	lnc-MARVELD3-5:1	167
chr3	-	NM_052859	lnc-RFT1-1:3	3
chr2	+	NM_058165	lnc-MOGAT1-2:1	61
chr5	+	NM_058230	lnc-ZNF354B-1:3	22
chr17	-	NM_138570	lnc-C17orf56-1:1	1
chr19	-	NM_138924	lnc-GAMT-1:1	1
chr7	+	NM_145914	lnc-ZSCAN21-1:1	2
chr1	+	NM_152376	lnc-UBXN10-1:1	9
chrX	+	NM_152634	lnc-RAB9A-3:1	30
chr16	-	NM_153486	lnc-LDHD-1:1	1
chr8	+	NM_173518	lnc-C8orf45-1:1	5
chr14	-	NM_182526	lnc-PLEK2-2:1	27
chr5	+	NM_198567	lnc-C5orf25-1:1	16
chr1	+	NM_203458	lnc-NOTCH2NL-2:2	1096
chr9	+	NM_207511	lnc-C9orf139-2:1	9

## Sheet: UHRR - Prot + mono-exon lncRNAs
chr	strand	protein	mono-exonic lncRNA	number_junctions
chr11	+	NM_001318812	lnc-TTC9C-1:1	2
chr11	+	NM_001318814	lnc-TTC9C-1:1	2
chr11	+	NM_000890	lnc-KCNJ5-1:1	1
chr14	-	NM_007361	lnc-NID2-5:1	2
chr14	-	NM_001144932	lnc-PSMB5-1:1	2
chr14	-	NM_001130725	lnc-PSMB5-1:1	2
chr16	+	NM_005223	lnc-DNASE1-4:1	5
chr16	+	NM_014771	lnc-RNF40-1:1	1
chr16	+	NM_001286572	lnc-RNF40-1:1	1
chr16	+	NM_005951	lnc-MT1H-1:1	1
chr17	+	NM_080677	lnc-DYNLL2-1:1	1
chr17	+	NM_001015002	lnc-MYO15B-3:1	1
chr19	-	NM_001270539	lnc-PEX11G-1:1	1
chr19	-	NM_001300881	lnc-PEX11G-1:1	1
chr19	-	NM_030824	lnc-ZNF442-1:1	2
chr19	-	NM_001163922	lnc-VSIG10L-3:1	1
chr19	-	NM_152600	lnc-ZNF579-1:1	3
chr19	-	NM_001320371	lnc-ZNF582-3:1	1
chr1	-	NM_145167	lnc-PIGM-1:1	1
chr1	+	NM_001167858	lnc-LGR6-2:2	2
chr21	+	NM_207627	lnc-ABCG1-1:1	3
chr21	+	NM_207628	lnc-ABCG1-1:1	3
chr21	+	NM_207629	lnc-ABCG1-1:1	3
chr21	+	NM_004915	lnc-ABCG1-1:1	3
chr21	+	NM_207174	lnc-ABCG1-1:1	3
chr2	+	NM_000993	lnc-NPAS2-2:1	3
chr2	+	NM_001318931	lnc-RPE-3:1	10
chr3	+	NM_014583	lnc-LMCD1-1:1	1
chr6	-	NM_006703	lnc-NUDT3-1:2	3
chr6	-	NM_000846	lnc-GSTA2-1:1	17
chr6	+	NM_001304462	lnc-SLC29A1-2:1	2
chr6	+	NM_001078175	lnc-SLC29A1-2:1	2
chr6	+	NM_001078177	lnc-SLC29A1-2:1	2
chr8	-	NM_004430	lnc-EGR3-1:1	1
chr8	-	NM_194291	lnc-TMEM65-4:1	22

## Sheet: UHRR - Prot + multi-exon lncRNA
chr	strand	protein	mono-exonic lncRNA	number_junctions
chr10	-	NM_016065	lnc-TTC18-1:1	1
chr11	-	NM_001177315	lnc-RRAS2-1:1	1
chr11	-	NM_001102669	lnc-RRAS2-1:1	1
chr11	-	NM_012250	lnc-RRAS2-1:1	1
chr11	-	NM_001177314	lnc-RRAS2-1:1	1
chr12	-	NM_001317395	lnc-KCTD10-1:1	12
chr12	+	NM_018463	lnc-FKBP4-1:1	21
chr14	-	NM_015305	lnc-ANGEL1-1:1	6
chr14	+	NM_024644	lnc-ACOT1-1:2	22
chr15	-	NM_032246	lnc-MEX3B-1:3	1
chr15	+	NM_001013619	lnc-AGPHD1-1:5	1
chr15	+	NM_001083612	lnc-AGPHD1-1:5	1
chr15	+	NM_024817	lnc-THSD4-1:1	1
chr15	+	NM_001286429	lnc-THSD4-1:1	1
chr16	-	NM_024006	lnc-PRSS53-1:1	4
chr17	+	NM_001303	lnc-COX10-1:1	2
chr17	+	NM_023079	lnc-UBE2Z-1:1	3
chr1	+	NM_006559	lnc-KHDRBS1-1:3	14
chr1	+	NM_006347	lnc-YBX1-1:2	7
chr1	+	NM_203458	lnc-NOTCH2NL-2:2	19
chr3	+	NM_015004	lnc-TGM4-1:3	74
chr3	+	NM_021203	lnc-SRPRB-1:1	21
chr4	+	NM_018290	lnc-PGM2-1:1	1
chr4	+	NM_001322113	lnc-UGT8-1:1	1
chr4	+	NM_001322114	lnc-UGT8-1:1	1
chr4	+	NM_003360	lnc-UGT8-1:1	1
chr5	-	NM_004272	lnc-HOMER1-1:1	1
chr5	+	NM_058230	lnc-ZNF354B-1:3	1
chr6	+	NM_013262	lnc-MYLIP-1:1	6
chr7	-	NM_003941	lnc-WASL-1:1	3
chr7	+	NM_018641	lnc-CHST12-1:7	6
chr8	+	NM_001127213	lnc-C8orf31-3:1	1

## Sheet: Junction reads overlapping exon
	nucleotides of junction read overlapping with protein coding gene exons			nucleotides of junction read overlapping with lncRNA exons
	Minimum	Median	Maximum	Minimum	Median	Maximum
UHRR	14	72	99	8	41	99
TCGA	8	43	99	8	56.5	99
