# Supplementary material for: Zipper plot: visualizing transcriptional activity of genomic regions
Source: BMC Bioinformatics. 2017 May 2;18:231. doi: 10.1186/s12859-017-1651-7 (PMC5414305; doi:10.1186/s12859-017-1651-7)
Supplement: Supplementary file 4 — Correspondence between Roadmap Epigenomics names and actual sample types; number of peaks and number of epigenomes available for each case; peak width and peak enrichment distributions across chromosomes for narrow, broad and gapped peaks (for each mark). (XLS 109 kb) [file 12859_2017_1651_MOESM4_ESM.xls]

## Sheet: Roadmap names - Sample types
Correspondence between Roadmap epigenomics names and actual sample types
Roadmap_epigenomics_name	Sample_type
E001	ES-I3_Cells
E002	ES-WA7_Cells
E003	H1_Cells
E004	H1_BMP4_Derived_Mesendoderm_Cultured_Cells
E005	H1_BMP4_Derived_Trophoblast_Cultured_Cells
E006	H1_Derived_Mesenchymal_Stem_Cells
E007	H1_Derived_Neuronal_Progenitor_Cultured_Cells
E008	H9_Cells
E009	H9_Derived_Neuronal_Progenitor_Cultured_Cells
E010	H9_Derived_Neuron_Cultured_Cells
E011	hESC_Derived_CD184+_Endoderm_Cultured_Cells
E012	hESC_Derived_CD56+_Ectoderm_Cultured_Cells
E013	hESC_Derived_CD56+_Mesoderm_Cultured_Cells
E014	HUES48_Cells
E015	HUES6_Cells
E016	HUES64_Cells
E017	IMR90_fetal_lung_fibroblasts_Cell_Line
E018	iPS-15b_Cells
E019	iPS-18_Cells
E020	iPS-20b_Cells
E021	iPS_DF_6.9_Cells
E022	iPS_DF_19.11_Cells
E023	Mesenchymal_Stem_Cell_Derived_Adipocyte_Cultured_Cells
E024	ES-UCSF4_Cells
E025	Adipose_Derived_Mesenchymal_Stem_Cell_Cultured_Cells
E026	Bone_Marrow_Derived_Cultured_Mesenchymal_Stem_Cells
E027	Breast_Myoepithelial_Primary_Cells
E028	Breast_variant_Human_Mammary_Epithelial_Cells_(vHMEC)
E029	Primary_monocytes_from_peripheral_blood
E030	Primary_neutrophils_from_peripheral_blood
E031	Primary_B_cells_from_cord_blood
E032	Primary_B_cells_from_peripheral_blood
E033	Primary_T_cells_from_cord_blood
E034	Primary_T_cells_from_peripheral_blood
E035	Primary_hematopoietic_stem_cells
E036	Primary_hematopoietic_stem_cells_short_term_culture
E037	Primary_T_helper_memory_cells_from_peripheral_blood_2
E038	Primary_T_helper_naive_cells_from_peripheral_blood
E039	Primary_T_helper_naive_cells_from_peripheral_blood
E040	Primary_T_helper_memory_cells_from_peripheral_blood_1
E041	Primary_T_helper_cells_PMA-I_stimulated
E042	Primary_T_helper_17_cells_PMA-I_stimulated
E043	Primary_T_helper_cells_from_peripheral_blood
E044	Primary_T_regulatory_cells_from_peripheral_blood
E045	Primary_T_cells_effector/memory_enriched_from_peripheral_blood
E046	Primary_Natural_Killer_cells_from_peripheral_blood
E047	Primary_T_CD8+_naive_cells_from_peripheral_blood
E048	Primary_T_CD8+_memory_cells_from_peripheral_blood
E049	Mesenchymal_Stem_Cell_Derived_Chondrocyte_Cultured_Cells
E050	Primary_hematopoietic_stem_cells_G-CSF-mobilized_Female
E051	Primary_hematopoietic_stem_cells_G-CSF-mobilized_Male
E052	Muscle_Satellite_Cultured_Cells
E053	Cortex_derived_primary_cultured_neurospheres
E054	Ganglion_Eminence_derived_primary_cultured_neurospheres
E055	Foreskin_Fibroblast_Primary_Cells_skin01
E056	Foreskin_Fibroblast_Primary_Cells_skin02
E057	Foreskin_Keratinocyte_Primary_Cells_skin02
E058	Foreskin_Keratinocyte_Primary_Cells_skin03
E059	Foreskin_Melanocyte_Primary_Cells_skin01
E061	Foreskin_Melanocyte_Primary_Cells_skin03
E062	Primary_mononuclear_cells_from_peripheral_blood
E063	Adipose_Nuclei
E065	Aorta
E066	Liver
E067	Brain_Angular_Gyrus
E068	Brain_Anterior_Caudate
E069	Brain_Cingulate_Gyrus
E070	Brain_Germinal_Matrix
E071	Brain_Hippocampus_Middle
E072	Brain_Inferior_Temporal_Lobe
E073	Brain_Dorsolateral_Prefrontal_Cortex
E074	Brain_Substantia_Nigra
E075	Colonic_Mucosa
E076	Colon_Smooth_Muscle
E077	Duodenum_Mucosa
E078	Duodenum_Smooth_Muscle
E079	Esophagus
E080	Fetal_Adrenal_Gland
E081	Fetal_Brain_Male
E082	Fetal_Brain_Female
E083	Fetal_Heart
E084	Fetal_Intestine_Large
E085	Fetal_Intestine_Small
E086	Fetal_Kidney
E087	Pancreatic_Islets
E088	Fetal_Lung
E089	Fetal_Muscle_Trunk
E090	Fetal_Muscle_Leg
E091	Placenta
E092	Fetal_Stomach
E093	Fetal_Thymus
E094	Gastric
E095	Left_Ventricle
E096	Lung
E097	Ovary
E098	Pancreas
E099	Placenta_Amnion
E100	Psoas_Muscle
E101	Rectal_Mucosa_Donor_29
E102	Rectal_Mucosa_Donor_31
E103	Rectal_Smooth_Muscle
E104	Right_Atrium
E105	Right_Ventricle
E106	Sigmoid_Colon
E107	Skeletal_Muscle_Male
E108	Skeletal_Muscle_Female
E109	Small_Intestine
E110	Stomach_Mucosa
E111	Stomach_Smooth_Muscle
E112	Thymus
E113	Spleen
E114	A549_EtOH_0.02pct_Lung_Carcinoma_Cell_Line
E115	Dnd41_TCell_Leukemia_Cell_Line
E116	GM12878_Lymphoblastoid_Cells
E117	HeLa-S3_Cervical_Carcinoma_Cell_Line
E118	HepG2_Hepatocellular_Carcinoma_Cell_Line
E119	HMEC_Mammary_Epithelial_Primary_Cells
E120	HSMM_Skeletal_Muscle_Myoblasts_Cells
E121	HSMM_cell_derived_Skeletal_Muscle_Myotubes_Cells
E122	HUVEC_Umbilical_Vein_Endothelial_Primary_Cells
E123	K562_Leukemia_Cells
E124	Monocytes-CD14+_RO01746_Primary_Cells
E125	NH-A_Astrocytes_Primary_Cells
E126	NHDF-Ad_Adult_Dermal_Fibroblast_Primary_Cells
E127	NHEK-Epidermal_Keratinocyte_Primary_Cells
E128	NHLF_Lung_Fibroblast_Primary_Cells
E129	Osteoblast_Primary_Cells

## Sheet: Number of peaks
Number of ROADMAP peaks
Mark	narrowPeak	gappedPeak	broadPeak
H3K4me1	26618742	5830452	5935764
H3K4me2	2675316	1072026	1085071
H3K4me3	7547475	2839049	2868583
H3K36me3	27301394	1740227	1809428
H3K79me2	3422160	238497	243203
H4K20me1	1430008	41746	43075
H3K9ac	5603330	1276884	1291276
H3K14ac	713158	76311	78585
H3K27ac	11339032	2829496	2872452
DNaseI	15595262	0	0
TOTAL_peaks	102245877	15944688	16227437

## Sheet: Consolidated epigenomes
Number of consolidated epigenomes available for each case
Mark	narrowPeak	gappedPeak	broadPeak
H3K4me1	127	127	127
H3K4me2	24	24	24
H3K4me3	127	127	127
H3K36me3	127	127	127
H3K79me2	21	21	21
H4K20me1	18	18	18
H3K9ac	62	62	62
H3K14ac	6	6	6
H3K27ac	98	98	98
DNaseI	53	0	0

## Sheet: narrowPeak
	H3K4me1 peak width distribution and peak enrichment across all sample types							H3K4me2							H3K4me3							H3K36me3							H3K79me2							H4K20me1							H3K9ac
Chromosome	Number of peaks	Minimum width (nt)	Median width (nt)	Maximum width (nt)	Minimum enrichment	Median enrichment	Maximum enrichment	Num peaks	Min width (nt)	Median width (nt)	Max width (nt)	Min enrichment	Median enrichment	Max enrichment	Num peaks	Min width (nt)	Median width (nt)	Max width (nt)	Min enrichment	Median enrichment	Max enrichment	Num peaks	Min width (nt)	Median width (nt)	Max width (nt)	Min enrichment	Median enrichment	Max enrichment	Num peaks	Min width (nt)	Median width (nt)	Max width (nt)	Min enrichment	Median enrichment	Max enrichment	Num peaks	Min width (nt)	Median width (nt)	Max width (nt)	Min enrichment	Median enrichment	Max enrichment	Num peaks	Min width (nt)	Median width (nt)	Max width (nt)	Min enrichment	Median enrichment	Max enrichment
chr1	2536748	104	324	32220	1.24891	4.01644	90.1208	253483	110	394	21380	1.29389	4.97541	72.6761	710144	94	408	29370	1.24392	4.74661	127.007	2645455	90	292	45370	1.22191	4	59.0607	326033	90	275	48950	1.40209	4.34577	41.4987	134331	84	254	70000	1.55275	3.88771	34.6737	555071	104	307	18580	1.31849	4.05173	111.667
chr2	2201955	104	315	41820	1.29943	3.993	59.2909	214044	110	372	20580	1.55794	4.73406	73.1626	546189	94	375	27090	1.3433	4.44244	121.261	2185323	90	284	39730	1.4185	3.94375	32.9514	266329	90	272	35440	1.53302	4.32897	46.7283	106932	84	255	82100	1.59648	3.88003	28.9632	415334	104	296	23130	1.39388	3.99218	120.066
chr3	1784208	104	313	61690	1.63	3.976	57.0478	169334	110	371	15740	1.84102	4.74665	76.4829	429285	94	379	32340	1.40333	4.45614	120.087	1756505	90	285	39890	1.70955	3.93722	33.3533	229095	90	274	33300	1.87753	4.3298	37.9089	88120	84	256	50800	1.85758	3.88841	33.2217	337855	104	297	28880	1.67247	3.98846	102.304
chr4	1207272	104	304	27330	1.43407	3.9283	62.2877	126002	110	359	20950	1.80732	4.69739	75.8364	322670	94	360	21380	1.31228	4.32475	118.572	1170757	90	278	29830	1.40914	3.90899	34.7018	155989	90	268	23600	1.47312	4.31121	37.8491	51310	84	246	34420	1.5681	3.86923	26.7039	226586	104	292	18890	1.36595	3.98604	103.5
chr5	1460080	104	313	30930	1.36192	3.96605	57.4916	145213	110	367	20100	1.86551	4.70796	84.849	375104	94	365	40960	1.38364	4.34609	122.33	1402675	90	286	36130	1.58511	3.95833	27.2366	180045	90	274	51940	1.84169	4.3298	41.3899	72298	84	257	67600	2.07737	3.89816	37.9055	275530	104	296	22540	1.7013	3.98734	103.846
chr6	1574379	104	315	26930	1.2017	3.98936	85.8734	163138	110	391	16090	1.59696	4.899	77.8672	425434	94	407	20800	1.20345	4.65824	127.138	1321468	90	280	37060	1.23539	3.91481	35.0275	183404	90	267	29420	1.37231	4.2594	40.3786	64743	84	245	130300	1.40556	3.87888	41.7309	309737	104	307	16870	1.25359	4.04548	108.591
chr7	1330000	104	311	32150	1.37248	3.98885	50.0615	135602	110	372	32300	1.66969	4.84579	91.0182	383840	94	374	32870	1.34144	4.52256	126.069	1349823	90	282	34560	1.36394	3.94955	32.3602	185110	90	272	56190	1.59107	4.32268	36.8762	77353	84	256	52840	1.57826	3.88742	41.7735	268676	104	297	38070	1.29605	4.04141	111.667
chr8	1185836	104	312	25680	1.48	3.97923	61.8722	117331	110	371	14840	1.79661	4.74923	80.6359	303853	94	364	27680	1.3096	4.3599	125.453	1014683	90	280	29430	1.40253	3.91527	27.7274	141532	90	277	34390	1.68754	4.31692	38.0428	57628	84	250	36810	1.46255	3.87535	32.4905	222923	104	296	27140	1.62917	3.99615	92.7641
chr9	1158373	104	321	40830	1.4871	4.00781	59.1679	112056	110	390	16580	1.78066	4.90716	76.5813	315328	94	389	29020	1.49118	4.61916	122.33	1178723	90	289	30220	1.3921	3.96287	36.1662	146128	90	270	36780	1.64699	4.25071	42.3787	62714	84	255	49110	1.72936	3.89288	31.7772	247201	104	300	28310	1.69989	4.03059	97.9094
chr10	1343243	104	316	34960	1.60889	4	63.4746	125144	110	381	15160	1.43248	4.81603	72.33	344436	94	371	21370	1.35645	4.40553	117.235	1238139	90	284	28040	1.39682	3.94413	33.2557	172455	90	272	29100	1.50146	4.28374	37.1566	73960	84	256	69850	1.57552	3.86627	30.6271	263201	104	297	18510	1.49315	4	104.096
chr11	1396175	104	325	59310	1.33072	4.01599	59.0239	133011	110	395	18640	1.54031	4.95096	78.5594	384857	94	401	25800	1.32235	4.66323	126.603	1335994	90	293	40000	1.47783	3.99772	53.2131	161606	90	274	31420	1.61315	4.28039	46.8136	74418	84	255	46850	1.80844	3.86791	36.3584	304756	104	304	19640	1.43737	4.04116	116.881
chr12	1294040	104	320	32080	1.61352	4.00205	55.7405	135802	110	395	18380	1.56398	4.95373	78.1068	378563	94	403	24750	1.34528	4.64595	124.467	1443291	90	296	38340	1.39297	4.00604	35.5468	176273	90	277	43790	1.87958	4.37337	38.8737	69087	84	252	90660	1.53079	3.87367	36.3584	280033	104	310	30330	1.4952	4.06782	105.476
chr13	682786	104	306	27800	1.75787	3.9511	68.1667	68339	110	363	19460	1.87523	4.70644	67.1389	173978	94	361	18720	1.54015	4.34208	115.385	631255	90	278	24880	1.62269	3.90599	26.5219	87860	90	268	25730	1.95633	4.30033	35.5343	30749	84	242	37900	1.99523	3.86791	28.7589	123956	104	292	12340	1.7333	3.97965	102.922
chr14	865495	104	321	40570	1.46102	4.00788	63.6284	84430	110	396	20480	1.78862	4.94366	75.0602	240413	94	404	34080	1.33409	4.6326	120.727	940747	90	289	29010	1.35598	3.98675	31.344	114571	90	275	31220	1.9306	4.36373	36.6639	46470	84	254	48780	1.97828	3.89968	31.7169	184131	104	304	20160	1.49774	4.04116	101.661
chr15	911054	104	320	43360	1.75059	4.00749	63.463	89640	110	394	19840	1.82988	4.88108	77.8017	241695	94	395	30470	1.66742	4.66501	121.874	1015397	90	288	45210	1.78843	3.98032	32.1183	126786	90	276	37400	1.84672	4.32127	36.5778	50066	84	252	74730	2.10822	3.86791	41.7735	189121	104	300	25420	1.91667	4.01274	124.702
chr16	892968	104	327	31280	1.39187	4.07558	55.1725	89713	110	418	13460	1.35275	5.32477	78.9055	289346	94	407	19510	1.29706	4.84184	121.796	1112183	90	304	28120	1.30203	4.05	30.9412	127505	90	279	55350	1.5604	4.35978	43.9426	67908	84	264	58060	1.55418	3.94953	33.264	219864	104	304	19950	1.29832	4.10999	109.977
chr17	1203078	104	339	28090	1.43214	4.12458	67.0794	123666	110	439	15350	1.61261	5.38401	81.6741	392122	94	442	19830	1.36909	5.07388	140.437	1432960	90	304	44160	1.44094	4.04749	32.2867	167075	90	283	29350	1.60123	4.38988	37.5418	80194	84	265	44220	1.71251	3.91238	37.1293	309854	104	317	18450	1.52977	4.15103	123.398
chr18	592213	104	306	23820	1.40376	3.95517	49.5124	56906	110	360	12960	1.49289	4.72001	74.0604	145788	94	358	20060	1.34605	4.34112	114.317	516889	90	276	23360	1.2928	3.90658	30.0904	69634	90	267	31600	1.48745	4.25892	35.9627	24808	84	236	45080	1.54231	3.85552	23.6972	106104	104	285	42240	1.48048	3.95473	98.9164
chr19	817693	104	348	28810	1.43078	4.24715	63.8713	102407	110	484	18200	1.45447	6.41036	77.8633	465178	94	439	17200	1.42039	5.06322	123.932	1294062	90	321	43550	1.37638	4.20878	37.6509	124698	90	293	22630	1.40293	4.46214	43.7325	62645	84	270	27900	1.48055	4.00948	34.4244	263918	104	346	17860	1.40268	4.52023	116.881
chr20	729355	104	323	25600	1.32379	4.02163	118.421	68772	110	392	13460	1.5244	4.94145	77.9885	195803	94	388	12880	1.38	4.63532	115.385	770768	90	301	30800	1.36991	4.00938	44.741	86761	90	284	37490	1.92149	4.34855	39.8754	48794	84	258	41270	1.86001	3.88957	27.4622	158888	104	295	29570	1.6834	4.00382	107.293
chr21	319556	104	319	24890	1.27714	4.00606	63.6715	31745	110	385	15230	1.34237	4.8155	64.3533	95905	94	354	17930	1.31587	4.21171	112.82	325562	90	297	21110	1.27049	4.00745	29.7059	38114	90	278	24840	1.54218	4.27978	32.7056	18169	84	261	30650	1.47502	3.91707	29.3961	67014	104	299	15310	1.36252	4.02416	95.5735
chr22	560833	104	333	36900	1.79367	4.11758	61.1125	50728	110	417	23810	1.78493	5.29815	75.666	163028	94	412	22300	1.50247	4.87992	120.727	643631	90	306	39070	1.68703	4.03852	33.2519	76378	90	285	24150	1.71411	4.39241	34.9651	42126	84	262	45530	1.76798	3.9111	34.0376	140525	104	299	23540	1.69922	4.04893	122.529
chrX	558867	104	291	20080	1.51976	3.88302	42.4932	76795	110	358	10960	1.48249	4.96446	59.3529	213682	94	438	16800	1.53212	5.25877	107.373	556095	90	262	20240	1.46633	3.82846	68.3254	76153	90	259	18190	2.04802	4.26715	37.7205	24133	84	254	49320	1.85795	3.89288	22.4339	130667	104	321	18580	1.51366	4.33093	92.6645
chrY	12535	106	272	5972	1.45137	3.7667	28.0328	2015	110	251	6530	1.66741	4.16684	42.9184	10834	94	318	9345	1.3782	3.33071	88.9178	19009	90	252	8757	1.44124	3.76241	20.03	2626	90	265	9460	1.71282	4.3556	23.3222	1052	84	208	3831	1.53955	3.50576	10.9046	2385	104	287	5269	1.56283	4.03657	89.7575
TOTAL_peaks	26618742							2675316							7547475							27301394							3422160							1430008							5603330
[truncated: 21 more columns]

## Sheet: broadPeak
	H3K4me1 peak width distribution and peak enrichment across all sample types							H3K4me2							H3K4me3							H3K36me3							H3K79me2							H4K20me1							H3K9ac
Chromosome	Number of peaks	Minimum width (nt)	Median width (nt)	Maximum width (nt)	Minimum enrichment	Median enrichment	Maximum enrichment	Num peaks	Min width (nt)	Median width (nt)	Max width (nt)	Min enrichment	Median enrichment	Max enrichment	Num peaks	Min width (nt)	Median width (nt)	Max width (nt)	Min enrichment	Median enrichment	Max enrichment	Num peaks	Min width (nt)	Median width (nt)	Max width (nt)	Min enrichment	Median enrichment	Max enrichment	Num peaks	Min width (nt)	Median width (nt)	Max width (nt)	Min enrichment	Median enrichment	Max enrichment	Num peaks	Min width (nt)	Median width (nt)	Max width (nt)	Min enrichment	Median enrichment	Max enrichment	Num peaks	Min width (nt)	Median width (nt)	Max width (nt)	Min enrichment	Median enrichment	Max enrichment
chr1	564805	104	2607	192900	1.22859	2.93897	20.6342	102610	110	1912	62640	1.31529	3.82716	37.1923	279549	110	2602	93240	1.16294	5.57554	56.3415	174272	92	5879	220700	1.21304	2.87322	21.6186	24349	92	6013	232100	1.35319	3.40922	12.9434	4087	90	6630	230900	1.29016	3.0339	12.2551	127159	104	3224	113300	1.20827	3.70652	30.5828
chr2	491056	104	2454	231900	1.34635	2.90605	16.8558	86772	110	1736	71900	1.49499	3.62608	30.053	203179	110	2516	80360	1.10225	5.05461	50.7551	144631	91	4492	238400	1.36743	2.83955	11.5745	18088	95	5824	247300	1.6254	3.38622	13.7872	3087	88	5796	186800	1.50635	3.04171	12.1587	94385	105	3022	116000	1.40318	3.56902	29.8065
chr3	394747	104	2452	196900	1.6752	2.89371	20.1154	68390	110	1790	74060	1.87579	3.64435	36.4233	164784	96	2557	88880	1.5782	5.42943	45.0968	116310	92	4939	223300	1.74379	2.83939	11.4373	15235	104	5768	311200	2.09126	3.39828	14.7848	2413	91	7054	222200	1.95356	3.03598	12.6074	77987	104	3085	79010	1.77163	3.62691	32.3234
chr4	275974	105	2262	155000	1.57264	2.8596	15.8521	51425	110	1668	68670	1.7003	3.59481	31.556	119198	110	2463	85390	1.18616	4.97533	46.4035	83511	92	3487	196100	1.34324	2.81305	13.5704	10097	99	5818	216300	1.47851	3.34202	12.3112	1533	88	3832	219100	1.37064	3.05746	9.63483	53486	106	2932	62880	1.43122	3.55252	27.1037
chr5	324019	104	2428	147000	1.48873	2.88447	16.8365	58166	110	1740	56400	1.87225	3.61325	32.3389	137903	110	2527	150400	1.45002	5.10302	48.0864	93805	90	4568	274500	1.44767	2.85049	12.2123	12254	104	6310	293300	2.07846	3.4192	13.7107	2089	87	7781	193800	1.92758	3.08438	12.1253	63265	106	3055	116600	1.86099	3.58563	32.8713
chr6	360532	107	2392	241000	1.18378	2.89741	19.4581	68223	110	1791	39290	1.51086	3.74667	33.8019	171121	110	2484	67450	1.18905	5.33333	48.4403	97488	91	4354	332400	1.18719	2.8304	11.3766	12808	90	5510	277800	1.76801	3.35885	13.8349	1956	88	5722	347200	1.36991	3.05997	13.4617	76345	104	2985	84110	1.22386	3.63804	29.1254
chr7	303235	105	2378	233500	1.24534	2.90462	15.4836	55225	110	1767	62200	1.35893	3.71107	30.2568	145260	102	2424	140900	1.32664	5.2446	43.2977	93030	92	4990	309500	1.26893	2.83873	17.5282	12699	95	5818	308300	1.38996	3.36866	12.1015	2214	90	5676	405600	1.57553	3.05053	12.0977	63842	104	2916	118500	1.32374	3.65318	35.4282
chr8	268277	104	2411	195000	1.4004	2.89373	14.7546	48108	110	1717	64320	1.49917	3.61969	30.7968	111614	111	2476	77660	1.44044	4.8914	45.6276	70645	91	4465	246000	1.41354	2.82371	10.1856	9434	104	5606	308900	1.63975	3.35072	12.1321	1702	90	4604	236600	1.59659	3.05076	9.37205	51907	107	2972	92550	1.4618	3.48391	26.5541
chr9	257160	110	2548	149600	1.56036	2.93379	16.516	45550	110	1854	81900	1.73866	3.77	30.2648	119188	110	2560	104900	1.10297	5.22958	44.175	76446	92	5546	207100	1.3563	2.85424	14.8685	10083	100	5986	218200	1.75845	3.34957	13.3687	1781	93	6540	287500	1.60079	3.04471	11.4034	53857	105	3192	117300	1.65203	3.58692	29.1029
chr10	288823	104	2538	214400	1.3543	2.9151	16.1991	50919	110	1782	48950	1.41074	3.70531	29.7644	126348	112	2478	78560	1.12093	4.98482	45.807	79456	92	5073	247700	1.36122	2.83437	13.1128	10851	102	6143	261000	1.64212	3.34665	12.4063	2018	90	6582	242200	1.58146	3.01729	10.2708	58007	104	3053	109200	1.39938	3.56293	31.4653
chr11	303612	105	2689	303100	1.43116	2.94486	18.1823	53349	110	1942	47280	1.62733	3.84045	31.3803	144984	110	2719	105100	1.48158	5.62597	44.0515	87358	91	6654	208100	1.43019	2.88822	29.3716	12262	99	5908	266700	1.88425	3.45557	12.3142	2150	94	7598	196100	1.8983	3.04969	13.985	66066	105	3336	77360	1.71023	3.68558	32.2596
chr12	293491	104	2492	213800	1.54919	2.91616	16.5463	54973	110	1879	74680	1.80344	3.81263	33.6755	144930	105	2655	197500	1.53911	5.56578	47.8489	93188	92	6046	189900	1.53404	2.88081	12.0479	13060	101	5899	310700	1.81027	3.43415	12.8768	2140	90	5835	325300	1.66178	3.03822	9.6911	66296	105	3201	105000	1.61766	3.74136	30.865
chr13	155838	104	2273	260700	1.59013	2.87545	14.5695	28051	110	1636	45190	1.71375	3.58979	32.2674	64524	110	2352	44620	1.51795	4.69882	41.9867	44791	92	3564	188200	1.51721	2.8129	9.43755	5898	100	5636	262400	1.91214	3.37059	11.7462	926	90	4398	178000	2.06889	3.03084	9.19874	29053	105	2849	59950	1.57966	3.50616	31.0968
chr14	190517	104	2564	215500	1.45957	2.93445	16.5861	34017	110	1877	52030	1.70439	3.82719	31.2446	91565	112	2660	114900	1.53204	5.59018	44.7205	59801	93	5452	196100	1.39346	2.85751	10.4851	7790	102	6458	133400	2.1204	3.40377	11.2932	1395	90	6992	206800	1.86537	3.03782	13.0614	41886	105	3202	99190	1.53261	3.74425	29.6447
chr15	199973	105	2560	148700	1.82114	2.93374	17.3592	36564	110	1848	49000	2.0105	3.75274	33.1274	94393	113	2512	120000	1.59932	5.37456	48.4233	62904	93	5486	227000	1.94145	2.85202	16.0104	8407	95	5933	247900	2.06086	3.34209	13.0632	1352	99	6720	283000	2.16556	3.00246	14.9474	42993	107	3106	70300	1.94445	3.63262	32.7081
chr16	198761	104	2695	148000	1.43745	2.99205	16.9836	36574	110	2023	50870	1.45253	4.09722	33.6318	111048	101	2642	118900	1.18355	5.76234	49.4325	69545	92	7570	197400	1.29249	2.92983	11.7616	9680	94	6162	244000	1.57841	3.47482	13.6441	2125	90	7151	275700	1.51814	3.08918	12.9954	49303	106	3248	91740	1.44216	3.82009	27.5533
chr17	266742	106	2809	184000	1.42658	3.01525	16.6812	50036	110	2070	77480	1.49319	4.11419	30.4064	153076	103	2710	109400	1.34934	5.69874	50.5891	89330	91	7599	276000	1.44843	2.92234	11.723	12703	100	5863	296800	1.46705	3.45401	12.7582	2634	94	7283	205400	1.43808	3.0326	12.0432	67660	106	3397	141300	1.54038	3.77352	30.1543
chr18	133048	104	2323	166700	1.38435	2.87992	14.943	23278	110	1639	38580	1.37522	3.59428	29.3334	53321	110	2340	44760	1.35964	4.56437	46.0985	36076	93	3724	224200	1.30052	2.81751	9.31424	4536	104	5963	195400	1.54547	3.32862	10.1606	754	90	3382	229400	1.63926	3.03342	9.63232	23973	106	2840	60400	1.39922	3.45504	27.8728
chr19	196495	105	2718	131500	1.36856	3.07568	15.7368	43105	110	2254	47080	1.42441	4.76828	31.0981	172615	110	2679	264900	1.07624	6.31689	49.0719	94356	92	8807	189100	1.4023	3.06093	12.6696	12765	93	5470	169900	1.51607	3.55497	14.0564	2659	92	7141	188000	1.32476	3.14285	10.5788	70794	107	3019	111900	1.44272	4.20998	36.9888
chr20	161793	110	2615	139700	1.38522	2.95912	50.7334	27985	110	1876	36590	1.63054	3.81447	30.6918	73827	110	2627	51960	1.4102	5.39449	47.3833	46038	90	7570	193900	1.30921	2.90011	29.0083	6240	97	6654	120400	1.95843	3.53339	12.3564	1438	90	7818	212100	1.91827	3.09397	11.215	33547	107	3238	60110	1.80612	3.65003	32.471
chr21	72001	106	2520	182100	1.28409	2.93086	16.0292	13169	110	1751	33600	1.33708	3.64235	27.9496	32234	113	2470	143900	1.2523	4.55428	45.0082	20308	92	6250	167000	1.22881	2.88069	15.2921	2516	104	6633	182200	1.61098	3.39599	11.6563	513	88	5282	155500	1.81075	3.04116	10.4064	14898	109	3096	76600	1.39212	3.50425	28.1242
chr22	120861	104	2848	132800	1.66978	3.02556	17.7186	20397	110	2044	43810	1.71599	4.07945	29.652	62167	111	2628	79720	1.57737	5.56656	51.5161	37122	94	8798	229000	1.61656	2.91906	13.9646	5411	94	6692	162000	1.93819	3.47152	12.276	1305	90	7573	169700	1.90852	3.07506	11.1318	28028	105	3349	100300	1.71892	3.70334	27.6779
chrX	111591	104	2204	136800	1.51165	2.83168	15.2029	27599	110	1924	42860	1.56004	3.81296	26.3863	88549	111	2378	67200	1.51565	5.45905	37.9376	37066	92	4250	197500	1.51095	2.78105	35.636	5869	104	5214	194300	1.74216	3.37027	11.343	728	88	4322	242900	1.80695	3.12462	7.4565	35772	106	2686	46560	1.48866	3.79845	29.8118
chrY	2413	110	1602	41240	1.42437	2.79738	9.98988	586	113	1482	13980	1.56479	3.38403	12.0442	3206	113	1866	71670	1.44792	3.34361	37.2039	1951	103	1188	77530	1.48362	2.68337	8.75272	168	104	7196	55960	1.73522	3.23878	7.46827	76	90	596.5	34310	1.62225	2.56896	5.21023	767	111	2196	17180	1.54571	3.54029	22.6938
TOTAL_peaks	5935764							1085071							2868583							1809428							243203							43075							1291276
[truncated: 14 more columns]

## Sheet: gappedPeak
	H3K4me1 peak width distribution and peak enrichment across all sample types							H3K4me2							H3K4me3							H3K36me3							H3K79me2							H4K20me1							H3K9ac
Chromosome	Number of peaks	Minimum width (nt)	Median width (nt)	Maximum width (nt)	Minimum enrichment	Median enrichment	Maximum enrichment	Num peaks	Min width (nt)	Median width (nt)	Max width (nt)	Min enrichment	Median enrichment	Max enrichment	Num peaks	Min width (nt)	Median width (nt)	Max width (nt)	Min enrichment	Median enrichment	Max enrichment	Num peaks	Min width (nt)	Median width (nt)	Max width (nt)	Min enrichment	Median enrichment	Max enrichment	Num peaks	Min width (nt)	Median width (nt)	Max width (nt)	Min enrichment	Median enrichment	Max enrichment	Num peaks	Min width (nt)	Median width (nt)	Max width (nt)	Min enrichment	Median enrichment	Max enrichment	Num peaks	Min width (nt)	Median width (nt)	Max width (nt)	Min enrichment	Median enrichment	Max enrichment
chr1	555795	110	2655	192900	1.25935	2.94682	20.6342	101468	112	1934	62640	1.31529	3.85131	37.1923	277207	115	2622	93240	1.23909	5.6272	56.3415	168154	92	6340	220700	1.21651	2.88536	21.6186	23896	96	6194	232100	1.35319	3.43102	12.9434	3972	91	7072	230900	1.52809	3.03402	12.2551	125946	106	3252	113300	1.26705	3.72748	30.5828
chr2	481688	107	2506	231900	1.3814	2.9144	16.8558	85697	112	1759	71900	1.49499	3.6472	30.053	200687	118	2547	80360	1.36608	5.12908	50.7551	138321	91	4984	238400	1.46605	2.8523	11.5745	17669	95	6087	247300	1.6254	3.40971	13.7872	2977	88	6361	186800	1.54263	3.04171	12.1587	93200	105	3059	116000	1.4509	3.59515	29.8065
chr3	387268	107	2504	196900	1.80806	2.90139	20.1154	67520	111	1816	74060	1.98621	3.66837	36.4233	162918	117	2584	88880	1.5782	5.50514	45.0968	111595	92	5404	223300	1.75806	2.85127	11.4373	14909	106	5973	311200	2.09126	3.42168	14.7848	2321	91	7620	222200	1.95356	3.03457	12.6074	77038	104	3121	79010	1.93244	3.65272	32.3234
chr4	269411	108	2322	155000	1.5992	2.86748	15.8521	50621	110	1696	68670	1.7003	3.61994	31.556	117409	115	2501	85390	1.41797	5.06636	46.4035	79223	92	3961	196100	1.46079	2.82405	13.5704	9831	99	6111	216300	1.47851	3.36211	12.3112	1453	88	4670	219100	1.44129	3.05684	9.63483	52736	106	2969	62880	1.43122	3.57914	27.1037
chr5	317610	109	2482	147000	1.51268	2.89207	16.8365	57426	112	1765	56400	1.87225	3.63572	32.3389	136186	110	2558	150400	1.64201	5.17895	48.0864	89645	92	5118	274500	1.50144	2.86278	12.2123	12000	104	6534	293300	2.14353	3.44409	13.7107	2019	87	8388	193800	2.10066	3.08346	12.1253	62505	106	3090	116600	1.86677	3.6096	32.8713
chr6	353650	107	2444	241000	1.22673	2.90492	19.4581	67470	112	1814	39290	1.51086	3.7708	33.8019	169471	115	2506	67450	1.21609	5.39559	48.4403	93144	91	4805	332400	1.19216	2.84297	11.3766	12524	98	5718	277800	1.76801	3.37818	13.8349	1894	88	6191	347200	1.36991	3.0598	13.4617	75489	104	3015	84110	1.22386	3.66193	29.1254
chr7	297177	106	2428	233500	1.35897	2.91295	15.4836	54440	111	1797	62200	1.50859	3.73779	30.2568	143605	102	2451	140900	1.32664	5.31844	43.2977	88905	92	5517	309500	1.36992	2.85131	17.5282	12436	95	6024	308300	1.42639	3.39027	12.1015	2154	91	6079	405600	1.57553	3.05023	12.0977	63022	107	2950	118500	1.42051	3.6788	35.4282
chr8	263067	109	2462	195000	1.48529	2.90129	14.7546	47465	111	1743	64320	1.49917	3.64552	30.7968	110092	115	2509	77660	1.5006	4.96828	45.6276	67276	92	4955	246000	1.56084	2.83565	10.1856	9209	106	5858	308900	1.63975	3.37641	12.1321	1637	93	5015	236600	1.59659	3.05052	9.37205	51188	107	3010	92550	1.4618	3.5073	26.5541
chr9	252883	110	2595	149600	1.61155	2.94181	16.516	44987	113	1878	81900	1.73866	3.79501	30.2648	117935	120	2584	104900	1.4814	5.29512	44.175	73493	93	5954	207100	1.3563	2.86706	14.8685	9894	109	6158	218200	1.75845	3.36872	13.3687	1717	94	6981	287500	1.60079	3.04471	11.4034	53263	108	3227	117300	1.79539	3.60833	29.1029
chr10	283842	110	2588	214400	1.53226	2.92299	16.1991	50302	112	1803	48950	1.41074	3.72883	29.7644	124947	112	2503	78560	1.38007	5.05183	45.807	76149	92	5549	247700	1.37399	2.84592	13.1128	10626	102	6358	261000	1.64212	3.36901	12.4063	1957	95	7248	242200	1.58146	3.01691	10.2708	57343	105	3085	109200	1.42292	3.5843	31.4653
chr11	299062	105	2736	303100	1.69784	2.9527	18.1823	52735	112	1967	47280	1.97588	3.8694	31.3803	143752	113	2739	105100	1.54168	5.68123	44.0515	84429	91	7053	208100	1.43897	2.901	29.3716	12019	99	6085	266700	1.88425	3.48121	12.3142	2099	94	8040	196100	1.93835	3.04866	13.985	65377	105	3369	77360	1.75428	3.70853	32.2596
chr12	288228	110	2544	213800	1.66026	2.92427	16.5463	54299	114	1905	74680	1.91255	3.83787	33.6755	143516	105	2678	197500	1.53911	5.63051	47.8489	89804	92	6508	189900	1.66803	2.89411	12.0479	12811	101	6086	310700	1.81027	3.45832	12.8768	2058	104	6146	325300	1.98496	3.03934	9.6911	65554	106	3233	105000	1.91232	3.76641	30.865
chr13	152386	110	2331	260700	1.77597	2.88314	14.5695	27639	112	1663	45190	1.99131	3.61673	32.2674	63677	119	2387	44620	1.51795	4.76825	41.9867	42649	92	4009	188200	1.79913	2.82274	9.43755	5776	100	5818	262400	2.29845	3.38998	11.7462	883	97	5162	178000	2.06889	3.03044	9.19874	28642	105	2885	59950	2.01038	3.52926	31.0968
chr14	187360	110	2612	215500	1.45957	2.94234	16.5861	33617	113	1902	52030	1.70439	3.8557	31.2446	90784	112	2679	114900	1.55662	5.64549	44.7205	57748	93	5848	196100	1.39346	2.86775	10.4851	7624	106	6708	133400	2.1204	3.42555	11.2932	1355	91	7358	206800	1.86537	3.03867	13.0614	41412	105	3235	99190	1.90026	3.76761	29.6447
chr15	196690	109	2607	148700	1.82114	2.94134	17.3592	36128	112	1872	49000	2.0105	3.77675	33.1274	93582	121	2530	120000	1.59932	5.42992	48.4233	60699	93	5939	227000	1.99044	2.86217	16.0104	8247	109	6141	247900	2.06086	3.36404	13.0632	1317	100	7134	283000	2.16556	3.00469	14.9474	42547	107	3138	70300	1.94445	3.65415	32.7081
chr16	195850	109	2738	148000	1.51124	3.00078	16.9836	36200	113	2044	50870	1.50537	4.12353	33.6318	109876	103	2664	118900	1.39256	5.82971	49.4325	67430	92	7933	197400	1.35657	2.94529	11.7616	9528	99	6290	244000	1.70043	3.49304	13.6441	2073	90	7592	275700	1.55056	3.09008	12.9954	48784	106	3279	91740	1.4699	3.84256	27.5533
chr17	263408	111	2847	184000	1.42658	3.02288	16.6812	49566	112	2092	77480	1.49319	4.14308	30.4064	152005	103	2725	109400	1.4606	5.74212	50.5891	87236	92	7890	276000	1.45522	2.93301	11.723	12538	100	5977	296800	1.46705	3.47245	12.7582	2585	94	7441	205400	1.5815	3.03233	12.0432	67086	107	3427	141300	1.54038	3.79329	30.1543
chr18	130201	110	2381	166700	1.38435	2.88765	14.943	22981	113	1659	38580	1.37522	3.61489	29.3334	52545	120	2377	44760	1.35964	4.63837	46.0985	34346	93	4159	224200	1.30052	2.82861	9.31424	4412	106	6280	195400	1.54547	3.35398	10.1606	715	99	4390	229400	1.63926	3.03517	9.63232	23598	106	2882	60400	1.39922	3.48572	27.8728
chr19	194338	110	2749	131500	1.3724	3.08264	15.7368	42770	112	2268	47080	1.42441	4.79416	31.0981	171796	119	2689	264900	1.34396	6.34841	49.0719	92942	92	8970	189100	1.46038	3.07144	12.6696	12667	104	5518	169900	1.51607	3.56608	14.0564	2624	101	7345	188000	1.6855	3.14684	10.5788	70421	107	3033	111900	1.44272	4.22438	36.9888
chr20	159423	110	2658	139700	1.38522	2.96658	50.7334	27658	114	1902	36590	1.67602	3.84047	30.6918	73269	113	2642	51960	1.4102	5.44365	47.3833	44867	91	7951	193900	1.44048	2.91011	29.0083	6151	97	6819	120400	1.95843	3.56223	12.3564	1411	90	8012	212100	1.91827	3.09484	11.215	33238	108	3265	60110	1.80612	3.66934	32.471
chr21	70773	110	2566	182100	1.28409	2.93922	16.0292	13006	118	1772	33600	1.33708	3.66326	27.9496	31783	114	2502	143900	1.2523	4.62558	45.0082	19511	92	6763	167000	1.28793	2.89793	15.2921	2471	106	6780	182200	1.61098	3.41703	11.6563	497	88	5671	155500	1.81075	3.05017	10.4064	14712	109	3134	76600	1.39212	3.52982	28.1242
chr22	119466	116	2886	132800	1.86813	3.03222	17.7186	20210	116	2063	43810	1.71599	4.10031	29.652	61731	121	2643	79720	1.62526	5.60856	51.5161	36267	94	9116	229000	1.61656	2.93002	13.9646	5364	94	6768	162000	1.93819	3.48212	12.276	1288	108	7736	169700	1.90852	3.08128	11.1318	27796	108	3374	100300	1.77087	3.72261	27.6779
chrX	108776	112	2267	136800	1.51165	2.83861	15.2029	27258	111	1950	42860	1.56004	3.83689	26.3863	87593	121	2399	67200	1.51565	5.51256	37.9376	34898	93	4806	197500	1.51095	2.79147	35.636	5742	106	5361	194300	2.07608	3.39015	11.343	681	88	5227	242900	1.86001	3.13233	7.4565	35334	106	2710	46560	1.57828	3.81887	29.8118
chrY	2100	117	1962	41240	1.43652	2.84613	9.98988	563	117	1551	13980	1.56479	3.42923	12.0442	2683	124	2435	71670	1.44792	3.82041	37.2039	1496	103	2017	77530	1.51899	2.77615	8.75272	153	110	7989	55960	2.4502	3.29594	7.46827	59	145	1311	34310	1.62225	2.64909	5.21023	653	111	2654	17180	1.54571	3.86083	22.6938
TOTAL_peaks	5830452							1072026							2839049							1740227							238497							41746							1276884
[truncated: 14 more columns]
