# Supplementary material for: Zipper plot: visualizing transcriptional activity of genomic regions
Source: BMC Bioinformatics. 2017 May 2;18:231. doi: 10.1186/s12859-017-1651-7 (PMC5414305; doi:10.1186/s12859-017-1651-7)
Supplement: Supplementary file 5 — Correspondence between FANTOM5 names and actual sample types; number of CAGE-seq peaks per chromosome; peak width and tpm distributions across chromosomes. (XLS 101 kb) [file 12859_2017_1651_MOESM5_ESM.xls]

## Sheet: FANTOM5 names - Sample types
Correspondence between FANTOM5 names and actual sample types
FANTOM5_name	Sample_type
CNhs11844.10717-109I6	acantholytic squamous carcinoma cell line:HCC1806
CNhs11251.10455-106G5	acute lymphoblastic leukemia (B-ALL) cell line:BALL-1
CNhs11282.10534-107G3	acute lymphoblastic leukemia (B-ALL) cell line:NALM-6
CNhs10746.10429-106D6	acute lymphoblastic leukemia (T-ALL) cell line:HPB-ALL
CNhs11253.10464-106H5	acute lymphoblastic leukemia (T-ALL) cell line:Jurkat
CNhs13241.10789-110H6	acute myeloid leukemia (FAB M0) cell line:Kasumi-3
CNhs13053.10827-111C8	acute myeloid leukemia (FAB M0) cell line:KG-1
CNhs13054.10828-111C9	acute myeloid leukemia (FAB M1) cell line:HYT-1
CNhs13502.10788-110H5	acute myeloid leukemia (FAB M2) cell line:Kasumi-1
CNhs13052.10792-110H9	acute myeloid leukemia (FAB M2) cell line:Kasumi-6
CNhs11864.10765-110E9	acute myeloid leukemia (FAB M2) cell line:NKM-1
CNhs13055.10829-111D1	acute myeloid leukemia (FAB M3) cell line:HL60
CNhs13503.10830-111D2	acute myeloid leukemia (FAB M4) cell line:FKH-1
CNhs13504.10831-111D3	acute myeloid leukemia (FAB M4) cell line:HNT-34
CNhs13056.10832-111D4	acute myeloid leukemia (FAB M4eo) cell line:EoL-1
CNhs13057.10833-111D5	acute myeloid leukemia (FAB M4eo) cell line:EoL-3
CNhs13050.10764-110E8	acute myeloid leukemia (FAB M5) cell line:NOMO-1
CNhs13051.10770-110F5	acute myeloid leukemia (FAB M5) cell line:P31/FUJ
CNhs14556.14298-155B5	acute myeloid leukemia (FAB M5) cell line:THP-1 (cytoplasmic fraction)
CNhs10722.10399-106A3	acute myeloid leukemia (FAB M5) cell line:THP-1 (fresh)
CNhs10723.10400-106A4	acute myeloid leukemia (FAB M5) cell line:THP-1 (revived)
CNhs10724.10405-106A9	acute myeloid leukemia (FAB M5) cell line:THP-1 (thawed)
CNhs13058.10834-111D6	acute myeloid leukemia (FAB M5) cell line:U-937 DE-4
CNhs13059.10835-111D7	acute myeloid leukemia (FAB M6) cell line:EEB
CNhs13060.10836-111D8	acute myeloid leukemia (FAB M6) cell line:F-36E
CNhs13505.10837-111D9	acute myeloid leukemia (FAB M6) cell line:F-36P
CNhs11888.10802-111A1	acute myeloid leukemia (FAB M7) cell line:MKPL-1
CNhs13049.10699-109G6	acute myeloid leukemia (FAB M7) cell line:M-MOK
CNhs11882.10796-110I4	adenocarcinoma cell line:IM95m
CNhs11051.11376-118A8	Adipocyte - breast, donor1
CNhs11054.11473-119C6	Adipocyte - omental, donor1
CNhs12069.11476-119C9	Adipocyte - perirenal, donor1
CNhs12494.11259-116F8	Adipocyte - subcutaneous, donor1
CNhs12516.13019-139D4	Adipocyte differentiation, day04, donor1
CNhs12517.13020-139D5	Adipocyte differentiation, day08, donor1
CNhs13336.13021-139D6	Adipocyte differentiation, day12, donor1
CNhs10615.10010-101C1	adipose tissue, adult, pool1
CNhs13972.10184-103D4	adipose, donor1
CNhs11893.10810-111A9	adrenal cortex adenocarcinoma cell line:SW-13
CNhs11793.10081-102A9	adrenal gland, adult, pool1
CNhs10738.10421-106C7	adult T-cell leukemia cell line:ATN-1
CNhs11838.10708-109H6	alveolar cell carcinoma cell line:SW 1573
CNhs11325.11510-119G7	Alveolar Epithelial Cells, donor1
CNhs11341.11533-120A3	Amniotic Epithelial Cells, donor1
CNhs12502.12235-129G3	amniotic membrane cells, donor1
CNhs13793.10167-103B5	amygdala - adult, donor10196
CNhs10745.10428-106D5	anaplastic carcinoma cell line:8305C
CNhs11881.10795-110I3	anaplastic large cell lymphoma cell line:Ki-JK
CNhs11889.10805-111A4	anaplastic squamous cell carcinoma cell line:RPMI 2650
CNhs10876.11248-116E6	Anulus Pulposus Cell, donor1
CNhs11760.10052-101G7	aorta, adult, pool1
CNhs12842.10189-103D9	appendix, adult
CNhs11725.10589-108D4	argyrophil small cell carcinoma cell line:TC-YIK
CNhs12843.10190-103E1	artery, adult
CNhs11321.11500-119F6	Astrocyte - cerebellum, donor1
CNhs10864.11235-116D2	Astrocyte - cerebral cortex, donor1
CNhs10742.10425-106D2	astrocytoma cell line:TM-31
CNhs10744.10427-106D4	b cell line:RPMI1788
CNhs12331.10821-111C2	B lymphoblastoid cell line: GM12878 ENCODE, biol_rep1
CNhs11932.10702-109G9	basal cell carcinoma cell line:TE 354.T
CNhs12546.12241-129G9	Basophils, donor1
CNhs10750.10432-106D9	bile duct carcinoma cell line:HuCCT1
CNhs11265.10496-107C1	bile duct carcinoma cell line:TFK-1
CNhs11845.10718-109I7	biphenotypic B myelomonocytic leukemia cell line:MV-4-11
CNhs10616.10011-101C2	bladder, adult, pool1
CNhs11761.10053-101G8	blood, adult, pool1
CNhs11931.10686-109F2	bone marrow stromal cell line:StromaNKtert
CNhs12845.10192-103E3	bone marrow, adult
CNhs11796.10084-102B3	brain, adult, donor1
CNhs10617.10012-101C3	brain, adult, pool1
CNhs11797.10085-102B4	brain, fetal, pool1
CNhs11943.10482-107A5	breast carcinoma cell line:MCF7
CNhs10736.10419-106C5	breast carcinoma cell line:MDA-MB-453
CNhs11792.10080-102A8	breast, adult, donor1
CNhs11327.11511-119G8	Bronchial Epithelial Cell, donor1
CNhs11862.10760-110E4	bronchial squamous cell carcinoma cell line:KNS-62
CNhs11840.10709-109H7	bronchioalveolar carcinoma cell line:NCI-H358
CNhs14138.10715-109I4	bronchioalveolar carcinoma cell line:NCI-H650
CNhs11841.10710-109H8	bronchogenic carcinoma cell line:ChaGo-K-1
CNhs10739.10422-106C8	Burkitt's lymphoma cell line:DAUDI
CNhs11268.10476-106I8	Burkitt's lymphoma cell line:RAJI
CNhs11834.10703-109H1	carcinoid cell line:NCI-H1770
CNhs14244.10735-110B6	carcinoid cell line:NCI-H727
CNhs11846.10719-109I8	carcinoid cell line:SK-PN-DW
CNhs11747.10642-109A3	carcinosarcoma cell line:JHUCS-1
CNhs12341.11525-119I4	Cardiac Myocyte, donor1
CNhs13802.10177-103C6	caudate nucleus - adult, donor10196
CNhs14071.10354-105E3	caudate nucleus, newborn, donor10223
CNhs12552.12224-129F1	CD133+ stem cells - adult bone marrow derived, pool1
CNhs12545.12223-129E9	CD133+ stem cells - cord blood derived, pool1
CNhs10858.11229-116C5	CD14+ monocyte derived endothelial progenitor cells, donor1
CNhs10852.11224-116B9	CD14+ Monocytes, donor1
CNhs13224.11788-124B6	CD14+CD16- Monocytes, donor1
CNhs13541.11789-124B7	CD14+CD16+ Monocytes, donor1
CNhs13229.11790-124B8	CD14-CD16+ Monocytes, donor1
CNhs12343.11544-120B5	CD19+ B Cells, donor1
CNhs13552.11931-125I5	CD34 cells differentiated to erythrocyte lineage, biol_ rep1
CNhs13227.11545-120B6	CD34+ Progenitors, donor1
CNhs12588.12225-129F2	CD34+ stem cells - adult bone marrow derived, donor1, tech_rep1
CNhs10853.11225-116C1	CD4+ T Cells, donor1
CNhs13204.11794-124C3	CD4+CD25+CD45RA- memory regulatory T cells expanded, donor1
CNhs13195.11782-124A9	CD4+CD25+CD45RA- memory regulatory T cells, donor1
CNhs13203.11793-124C2	CD4+CD25+CD45RA+ naive regulatory T cells expanded, donor1
CNhs13238.11780-124A7	CD4+CD25+CD45RA+ naive regulatory T cells, donor1
CNhs13215.11792-124C1	CD4+CD25-CD45RA- memory conventional T cells expanded, donor1
CNhs13239.11786-124B4	CD4+CD25-CD45RA- memory conventional T cells, donor1
CNhs13202.11791-124B9	CD4+CD25-CD45RA+ naive conventional T cells expanded, donor1
CNhs13223.11784-124B2	CD4+CD25-CD45RA+ naive conventional T cells, donor1
CNhs10854.11226-116C2	CD8+ T Cells, donor1
CNhs13799.10173-103C2	cerebellum - adult, donor10196
CNhs11795.10083-102B2	cerebellum, adult, pool1
CNhs14075.10357-105E6	cerebellum, newborn, donor10223
CNhs12840.10188-103D8	cerebral meninges, adult
CNhs11288.10552-107I3	cervical cancer cell line:D98-AH2
CNhs11289.10553-107I4	cervical cancer cell line:ME-180
CNhs10618.10013-101C4	cervix, adult, pool1
CNhs11283.10536-107G5	cholangiocellular carcinoma cell line:HuH-28
CNhs11923.11261-116G1	Chondrocyte - de diff, donor1
CNhs11833.10700-109G7	chondrosarcoma cell line:SW 1353
CNhs10740.10423-106C9	choriocarcinoma cell line:BeWo
CNhs11875.10785-110H2	choriocarcinoma cell line:SCH
CNhs11820.10618-108G6	choriocarcinoma cell line:T3M-3
CNhs12504.12238-129G6	chorionic membrane cells, donor1
CNhs11714.10416-106C2	chronic lymphocytic leukemia (T-CLL) cell line:SKW-3
CNhs11886.10801-110I9	chronic myeloblastic leukemia (CML) cell line:KCL-22
CNhs11865.10766-110F1	chronic myelogenous leukemia (CML) cell line:MEG-A2
CNhs12334.10824-111C5	chronic myelogenous leukemia cell line:K562 ENCODE, biol_rep1
CNhs11250.10454-106G4	chronic myelogenous leukemia cell line:K562
CNhs10727.10409-106B4	chronic myelogenous leukemia cell line:KU812
CNhs10871.11242-116D9	Ciliary Epithelial Cells, donor1
CNhs11745.10638-108I8	clear cell carcinoma cell line:JHOC-5
CNhs11930.10636-108I6	clear cell carcinoma cell line:TEN
CNhs10608.10000-101A1	Clontech Human Universal Reference Total RNA, pool1
CNhs11280.10513-107D9	colon carcinoma cell line:CACO-2
CNhs10737.10420-106C6	colon carcinoma cell line:COLO-320
CNhs11794.10082-102B1	colon, adult, donor1
CNhs10619.10014-101C5	colon, adult, pool1
CNhs11780.10070-101I7	colon, fetal, donor1
CNhs12518.12130-128D6	common myeloid progenitor CMP, donor1
CNhs11049.10452-106G2	cord blood derived cell line:COBL-a 24h infection(-C)
CNhs11050.10453-106G3	cord blood derived cell line:COBL-a 24h infection
CNhs11336.11526-119I5	Corneal Epithelial Cells, donor1
CNhs10649.10042-101F6	corpus callosum, adult, pool1
CNhs10855.11227-116C3	Dendritic Cells - monocyte immature derived, donor1, tech_rep1
CNhs10857.11228-116C4	Dendritic Cells - plasmacytoid, donor1
CNhs11779.10069-101I6	diaphragm, fetal, donor1
CNhs12610.10193-103E4	diencephalon, adult
CNhs11741.10631-108I1	diffuse large B-cell lymphoma cell line:CTB-1
CNhs11100.10438-106E6	ductal cell carcinoma cell line:KLM-1
CNhs11259.10488-107B2	ductal cell carcinoma cell line:MIA Paca2
CNhs12846.10196-103E7	ductus deferens, adult
CNhs11781.10071-101I8	duodenum, fetal, donor1, tech_rep1
CNhs10648.10041-101F5	dura mater, adult, donor1
CNhs11047.10451-106G1	embryonic kidney cell line: HEK293/SLAM infection, 24hr
CNhs11731.10604-108F1	embryonic pancreas cell line:1B2C6
CNhs11732.10605-108F2	embryonic pancreas cell line:1C3D3
CNhs11733.10606-108F3	embryonic pancreas cell line:1C3IKEI
CNhs11814.10603-108E9	embryonic pancreas cell line:2C6
CNhs11266.10497-107C2	endometrial carcinoma cell line:OMC-2
CNhs11249.10448-106F7	endometrial stromal sarcoma cell line:OMC-9
CNhs11748.10643-109A4	endometrioid adenocarcinoma cell line:JHUEM-1
CNhs12495.11263-116G3	Endothelial Cells - Aortic, donor1
CNhs12496.11264-116G4	Endothelial Cells - Artery, donor1
CNhs10865.11236-116D3	Endothelial Cells - Lymphatic, donor1
CNhs11925.11265-116G5	Endothelial Cells - Microvascular, donor1
CNhs11926.11266-116G6	Endothelial Cells - Thoracic, donor1
CNhs10872.11243-116E1	Endothelial Cells - Umbilical vein, donor1
CNhs12497.11267-116G7	Endothelial Cells - Vein, donor1
CNhs12547.12244-129H3	Eosinophils, donor1
CNhs10743.10426-106D3	epidermoid carcinoma cell line:A431
CNhs10748.10431-106D8	epidermoid carcinoma cell line:Ca Ski
CNhs12847.10197-103E8	epididymis, adult
CNhs11247.10443-106F2	epithelioid sarcoma cell line:HS-ES-1
CNhs14239.10495-107B9	epithelioid sarcoma cell line:HS-ES-2R
CNhs12325.10815-111B5	epitheloid carcinoma cell line: HelaS3 ENCODE, biol_rep1
CNhs11323.11507-119G4	Esophageal Epithelial Cells, donor1
CNhs10620.10015-101C6	esophagus, adult, pool1
CNhs11836.10705-109H3	Ewing's sarcoma cell line:Hs 863.T
CNhs10728.10410-106B5	extraskeletal myxoid chondrosarcoma cell line:H-EMC-SS
CNhs13444.10272-104E2	eye - muscle inferior rectus, donor1
CNhs13440.10268-104D7	eye - vitreous humor, donor1
CNhs11762.10054-101G9	eye, fetal, donor1
CNhs10874.11245-116E3	Fibroblast - Aortic Adventitial, donor1
CNhs12498.11268-116G8	Fibroblast - Cardiac, donor1
CNhs11319.11492-119E7	Fibroblast - Choroid Plexus, donor1
CNhs11339.11531-120A1	Fibroblast - Conjunctival, donor1
CNhs12499.11269-116G9	Fibroblast - Dermal, donor1
CNhs10866.11237-116D4	Fibroblast - Gingival, donor1
CNhs14135.11928-125I2	Fibroblast - Gingival, donor10 (periodontitis)
CNhs12500.11270-116H1	Fibroblast - Lung, donor1
CNhs11322.11506-119G3	Fibroblast - Lymphatic, donor1
CNhs11348.11540-120B1	Fibroblast - Mammary, donor1
CNhs10867.11238-116D5	Fibroblast - Periodontal Ligament, donor1
CNhs10878.11250-116E8	Fibroblast - Pulmonary Artery, donor1
CNhs12405.14329-155E9	Fibroblast - skin dystrophia myotonica, donor1 (nuclear fraction)
CNhs11353.11556-120C8	Fibroblast - skin dystrophia myotonica, donor1
CNhs12403.14323-155E3	Fibroblast - skin normal, donor1 (nuclear fraction)
CNhs11351.11553-120C5	Fibroblast - skin normal, donor1
CNhs12404.14326-155E6	Fibroblast - skin spinal muscular atrophy, donor1 (nuclear fraction)
CNhs11074.11555-120C7	Fibroblast - skin spinal muscular atrophy, donor1
CNhs11352.11554-120C6	Fibroblast - skin walker warburg, donor1
CNhs14560.14322-155E2	Fibroblast - skin, normal donor1 (cytoplasmic fraction)
CNhs11343.11535-120A5	Fibroblast - Villous Mesenchymal, donor1
CNhs11860.10758-110E2	fibrosarcoma cell line:HT-1080
CNhs11842.10711-109H9	fibrous histiocytoma cell line:GCT TIB-223
CNhs10647.10040-101F4	frontal lobe, adult, pool1
CNhs11256.10470-106I2	gall bladder carcinoma cell line:TGBC14TKB
CNhs10733.10415-106C1	gall bladder carcinoma cell line:TGBC2TKB
CNhs12848.10198-103E9	gall bladder, adult
CNhs13914.11937-126A2	gamma delta positive T cells, donor1
CNhs11737.10614-108G2	gastric adenocarcinoma cell line:MKN1
CNhs11819.10612-108F9	gastric adenocarcinoma cell line:MKN45
CNhs11286.10549-107H9	gastric cancer cell line:AZ521
CNhs14241.10560-108A2	gastric cancer cell line:GSS
CNhs11738.10615-108G3	gastrointestinal carcinoma cell line:ECC12
CNhs11274.10487-107B1	giant cell carcinoma cell line:LU65
CNhs10751.10433-106E1	giant cell carcinoma cell line:Lu99B
CNhs11061.11221-116B6	Gingival epithelial cells, donor1 (GEA11)
CNhs11824.10688-109F4	glassy cell carcinoma cell line:HOKUG
CNhs11185.10444-106F3	glioblastoma cell line:A172
CNhs11272.10485-107A8	glioblastoma cell line:T98G
CNhs10731.10413-106B8	glioma cell line:GI-1
CNhs13801.10175-103C4	globus pallidus - adult, donor10196
CNhs14082.10364-105F4	globus pallidus, newborn, donor10223
CNhs12519.12131-128D7	granulocyte macrophage progenitor, donor1
CNhs11740.10624-108H3	granulosa cell tumor cell line:KGN
CNhs14067.13523-145F4	H1 embryonic stem cells differentiation to CD34+ HSC, day00, biol_rep1
CNhs13965.13526-145F7	H1 embryonic stem cells differentiation to CD34+ HSC, day03, biol_rep1
CNhs13969.13529-145G1	H1 embryonic stem cells differentiation to CD34+ HSC, day09, biol_rep1
CNhs12822.12627-134E8	H9 Embryoid body cells, melanocytic induction, day00, biol_rep1 (H9EB-1 d0)
CNhs12823.12628-134E9	H9 Embryoid body cells, melanocytic induction, day01, biol_rep1 (H9EB-1 d1)
CNhs12895.12629-134F1	H9 Embryoid body cells, melanocytic induction, day03, biol_rep1 (H9EB-1 d3)
CNhs12896.12630-134F2	H9 Embryoid body cells, melanocytic induction, day06, biol_rep1 (H9EB-1 d6)
CNhs12897.12631-134F3	H9 Embryoid body cells, melanocytic induction, day09, biol_rep1 (H9EB-1 d9)
CNhs12948.12632-134F4	H9 Embryoid body cells, melanocytic induction, day12, biol_rep1 (H9EB-1 d12)
CNhs12994.12632-134F4	H9 Embryoid body cells, melanocytic induction, day12, biol_rep1 (H9EB-1 d12)
CNhs12898.12633-134F5	H9 Embryoid body cells, melanocytic induction, day15, biol_rep1 (H9EB-1 d15)
CNhs12899.12634-134F6	H9 Embryoid body cells, melanocytic induction, day18, biol_rep1 (H9EB-1 d18)
CNhs12900.12635-134F7	H9 Embryoid body cells, melanocytic induction, day21, biol_rep1 (H9EB-1 d21)
CNhs12901.12636-134F8	H9 Embryoid body cells, melanocytic induction, day24, biol_rep1 (H9EB-1 d24)
CNhs12902.12637-134F9	H9 Embryoid body cells, melanocytic induction, day27, biol_rep1 (H9EB-1 d27)
CNhs12903.12638-134G1	H9 Embryoid body cells, melanocytic induction, day30, biol_rep1 (H9EB-1 d30)
CNhs12904.12639-134G2	H9 Embryoid body cells, melanocytic induction, day34, biol_rep1 (H9EB-1 d34)
CNhs12905.12640-134G3	H9 Embryoid body cells, melanocytic induction, day41, biol_rep1 (H9EB-1 d41)
CNhs11917.12626-134E7	H9 Embryonic Stem cells, biol_rep1 (H9ES-1)
CNhs12501.11271-116H2	Hair Follicle Dermal Papilla Cells, donor1
CNhs12339.11504-119G1	Hair Follicle Outer Root Sheath Cells, donor1
CNhs11843.10712-109I1	hairy cell leukemia cell line:Mo
CNhs12855.10205-103F7	heart - mitral valve, adult
CNhs12856.10206-103F8	heart - pulmonic valve, adult
CNhs12857.10207-103F9	heart - tricuspid valve, adult
CNhs11757.10050-101G5	heart, adult, diseased post-infarction, donor1
CNhs11758.10051-101G6	heart, adult, diseased, donor1
CNhs10621.10016-101C7	heart, adult, pool1
CNhs10653.10046-101G1	heart, fetal, pool1
CNhs11868.10778-110G4	hepatic mesenchymal tumor cell line:LI90
CNhs12075.11521-119H9	Hepatic Sinusoidal Endothelial Cells, donor1
CNhs11335.11524-119I3	Hepatic Stellate Cells (lipocyte), donor1
CNhs11742.10633-108I3	hepatoblastoma cell line:HuH-6
CNhs12328.10818-111B8	hepatocellular carcinoma cell line: HepG2 ENCODE, biol_rep1
CNhs12340.11523-119I2	Hepatocyte, donor1
CNhs11271.10484-107A7	hepatoma cell line:Li-7
CNhs11891.10808-111A7	hereditary spherocytic anemia cell line:WIL2-NS
CNhs13694.13364-143F7	HES3-GFP Embryonic Stem cells, cardiomyocytic induction, day00, biol_rep1 (UH-1)
CNhs13653.13328-143B7	HES3-GFP Embryonic Stem cells, cardiomyocytic induction, day01, biol_rep1
CNhs13654.13329-143B8	HES3-GFP Embryonic Stem cells, cardiomyocytic induction, day02, biol_rep1
CNhs13655.13330-143B9	HES3-GFP Embryonic Stem cells, cardiomyocytic induction, day03, biol_rep1
CNhs13656.13331-143C1	HES3-GFP Embryonic Stem cells, cardiomyocytic induction, day04, biol_rep1
CNhs13657.13332-143C2	HES3-GFP Embryonic Stem cells, cardiomyocytic induction, day05, biol_rep1
CNhs13658.13333-143C3	HES3-GFP Embryonic Stem cells, cardiomyocytic induction, day06, biol_rep1
CNhs13659.13334-143C4	HES3-GFP Embryonic Stem cells, cardiomyocytic induction, day07, biol_rep1
CNhs13660.13335-143C5	HES3-GFP Embryonic Stem cells, cardiomyocytic induction, day08, biol_rep1
CNhs13661.13336-143C6	HES3-GFP Embryonic Stem cells, cardiomyocytic induction, day09, biol_rep1
CNhs13662.13337-143C7	HES3-GFP Embryonic Stem cells, cardiomyocytic induction, day10, biol_rep1
CNhs13710.13338-143C8	HES3-GFP Embryonic Stem cells, cardiomyocytic induction, day11, biol_rep1
CNhs13711.13339-143C9	HES3-GFP Embryonic Stem cells, cardiomyocytic induction, day12, biol_rep1
CNhs13795.10169-103B7	hippocampus - adult, donor10196
CNhs14081.10363-105F3	hippocampus, newborn, donor10223
CNhs14217.14383-156B9	hIPS +CCl2, biol_rep1
CNhs14214.14380-156B6	hIPS, biol_rep1
CNhs11715.10435-106E3	Hodgkin's lymphoma cell line:HD-Mar2
CNhs13537.11904-125F5	immature langerhans cells, donor1
CNhs10646.10039-101F3	insula, adult, pool1
CNhs10875.11246-116E4	Intestinal epithelial cells (polarized), donor1
CNhs14045.13421-144D1	iPS differentiation to neuron, control donor C11-CRL2429, day00, rep1
CNhs14046.13422-144D2	iPS differentiation to neuron, control donor C11-CRL2429, day06, rep1
CNhs14047.13423-144D3	iPS differentiation to neuron, control donor C11-CRL2429, day12, rep1
CNhs13916.13424-144D4	iPS differentiation to neuron, control donor C11-CRL2429, day18, rep1
CNhs13830.13445-144F7	iPS differentiation to neuron, down-syndrome donor C11-CCL54, day00, rep1
CNhs13831.13446-144F8	iPS differentiation to neuron, down-syndrome donor C11-CCL54, day06, rep1
CNhs13832.13447-144F9	iPS differentiation to neuron, down-syndrome donor C11-CCL54, day12, rep1
CNhs13833.13448-144G1	iPS differentiation to neuron, down-syndrome donor C11-CCL54, day18, rep1
CNhs12596.11530-119I9	Iris Pigment Epithelial Cells, donor1
CNhs11064.11272-116H3	Keratinocyte - epidermal, donor1
CNhs10879.11251-116E9	Keratinocyte - oral, donor1
CNhs11880.10791-110H8	keratoacanthoma cell line:HKA-1
CNhs11337.11527-119I6	Keratocytes, donor1
CNhs10622.10017-101C8	kidney, adult, pool1
CNhs10652.10045-101F9	kidney, fetal, pool1
CNhs11822.10687-109F3	Krukenberg tumor cell line:HSKTC
CNhs11277.10509-107D5	large cell lung carcinoma cell line:IA-LM
CNhs12806.10839-111E2	large cell lung carcinoma cell line:NCI-H460
CNhs11825.10692-109F8	large cell non-keratinizing squamous carcinoma cell line:SKG-II-SF
CNhs11790.10079-102A7	left atrium, adult, donor1
CNhs11789.10078-102A6	left ventricle, adult, donor1
CNhs11848.10721-110A1	leiomyoblastoma cell line:G-402
CNhs11722.10569-108B2	leiomyoma cell line:10964C
CNhs11723.10570-108B3	leiomyoma cell line:15242A
CNhs11724.10571-108B4	leiomyoma cell line:15425
CNhs12192.10722-110A2	leiomyosarcoma cell line:Hs 5.T
CNhs11750.10647-109A8	lens epithelial cell line:SRA 01/04
CNhs12342.11529-119I8	Lens Epithelial Cells, donor1
CNhs11859.10752-110D5	leukemia, chronic megakaryoblastic cell line:MEG-01
CNhs11870.10782-110G8	liposarcoma cell line:KMLS-1
CNhs11851.10726-110A6	liposarcoma cell line:SW 872
CNhs10624.10018-101C9	liver, adult, pool1
CNhs11798.10086-102B5	liver, fetal, pool1
CNhs13808.10182-103D2	locus coeruleus - adult, donor10196
CNhs14080.10362-105F2	locus coeruleus, newborn, donor10223
CNhs11275.10499-107C4	lung adenocarcinoma cell line:A549
CNhs10726.10408-106B3	lung adenocarcinoma cell line:PC-14
CNhs14245.10742-110C4	lung adenocarcinoma, papillary cell line:NCI-H441
CNhs10625.10019-101D1	lung, adult, pool1
CNhs11680.10068-101I5	lung, fetal, donor1
CNhs11786.10075-102A3	lung, right lower lobe, adult, donor1
CNhs11788.10077-102A5	lymph node, adult, donor1
CNhs11852.10727-110A7	lymphangiectasia cell line:DS-1
CNhs11935.10775-110G1	lymphoma, malignant, hairy B-cell cell line:MLMA
CNhs10861.11232-116C8	Macrophage - monocyte derived, donor1
CNhs10730.10412-106B7	malignant trichilemmal cyst cell line:DJM-1
CNhs12538.12142-128E9	Mallassez-derived cells, donor1 (MZH3)
CNhs11077.11273-116H4	Mammary Epithelial Cell, donor1
CNhs11073.11487-119E2	Mast cell - stimulated, donor1
CNhs12566.11563-120D6	Mast cell, donor1
CNhs12558.12231-129F8	mature adipocyte, donor1
CNhs10732.10414-106B9	maxillary sinus tumor cell line:HSQ-89
CNhs13796.10170-103B8	medial frontal gyrus - adult, donor10196
CNhs14069.10352-105E1	medial frontal gyrus, newborn, donor10223
CNhs13809.10183-103D3	medial temporal gyrus - adult, donor10196
CNhs14070.10353-105E2	medial temporal gyrus, newborn, donor10223
CNhs13800.10174-103C3	medulla oblongata - adult, donor10196
CNhs10645.10038-101F2	medulla oblongata, adult, pool1
CNhs14079.10361-105F1	medulla oblongata, newborn, donor10223
CNhs12805.10838-111E1	medulloblastoma cell line:D283 Med
CNhs11861.10759-110E3	medulloblastoma cell line:ONS-76
CNhs12591.11502-119F8	Melanocyte - dark, donor1
CNhs11303.11274-116H5	Melanocyte - light, donor1
CNhs12816.12641-134G4	Melanocyte, donor1 (MC+1)
CNhs11281.10514-107E1	melanoma cell line:COLO 679
CNhs11254.10465-106H6	melanoma cell line:G-361
CNhs11320.11493-119E8	Meningeal Cells, donor1
CNhs11945.10691-109F7	meningioma cell line:HKBMM
CNhs12838.10843-111E6	merkel cell carcinoma cell line:MKL-1
CNhs12839.10844-111E7	merkel cell carcinoma cell line:MS-1
CNhs12363.11747-123G1	mesenchymal precursor cell - adipose, donor1
CNhs12366.11750-123G4	mesenchymal precursor cell - bone marrow, donor1
CNhs12368.11752-123G6	mesenchymal precursor cell - cardiac, donor1
CNhs12372.11756-123H1	mesenchymal precursor cell - ovarian cancer left ovary, donor1
CNhs12374.11758-123H3	mesenchymal precursor cell - ovarian cancer metastasis, donor1
CNhs12373.11757-123H2	mesenchymal precursor cell - ovarian cancer right ovary, donor1
CNhs11718.10568-108B1	mesenchymal stem cell line:Hu5/E18
CNhs11345.11537-120A7	Mesenchymal Stem Cells - adipose, donor1
CNhs11349.11547-120B8	Mesenchymal Stem Cells - amniotic membrane, donor1
CNhs11344.11536-120A6	Mesenchymal Stem Cells - bone marrow, donor1
CNhs11346.11538-120A8	Mesenchymal Stem Cells - hepatic, donor1
CNhs11347.11539-120A9	Mesenchymal Stem Cells - umbilical, donor1
CNhs10846.11219-116B4	Mesenchymal Stem Cells - Vertebral, donor1
CNhs11057.11548-120B9	Mesenchymal Stem Cells - Wharton's Jelly, donor1
CNhs13337.13229-141I7	mesenchymal stem cells (adipose derived), adipogenic induction, 00hr00min, biol_rep1
CNhs13422.13232-142A1	mesenchymal stem cells (adipose derived), adipogenic induction, 00hr15min, biol_rep1
CNhs13425.13235-142A4	mesenchymal stem cells (adipose derived), adipogenic induction, 00hr30min, biol_rep1
CNhs13428.13238-142A7	mesenchymal stem cells (adipose derived), adipogenic induction, 00hr45min, biol_rep1
CNhs13431.13241-142B1	mesenchymal stem cells (adipose derived), adipogenic induction, 01hr00min, biol_rep1
CNhs13434.13244-142B4	mesenchymal stem cells (adipose derived), adipogenic induction, 01hr20min, biol_rep1
CNhs13600.13247-142B7	mesenchymal stem cells (adipose derived), adipogenic induction, 01hr40min, biol_rep1
CNhs13603.13250-142C1	mesenchymal stem cells (adipose derived), adipogenic induction, 02hr00min, biol_rep1
CNhs13606.13253-142C4	mesenchymal stem cells (adipose derived), adipogenic induction, 02hr30min, biol_rep1
CNhs13609.13256-142C7	mesenchymal stem cells (adipose derived), adipogenic induction, 03hr00min, biol_rep1
CNhs13612.13259-142D1	mesenchymal stem cells (adipose derived), adipogenic induction, 12hr00min, biol_rep1
CNhs13615.13262-142D4	mesenchymal stem cells (adipose derived), adipogenic induction, day01, biol_rep1
CNhs13619.13265-142D7	mesenchymal stem cells (adipose derived), adipogenic induction, day02, biol_rep1
CNhs13622.13268-142E1	mesenchymal stem cells (adipose derived), adipogenic induction, day04, biol_rep1
CNhs13625.13271-142E4	mesenchymal stem cells (adipose derived), adipogenic induction, day08, biol_rep1
CNhs13628.13274-142E7	mesenchymal stem cells (adipose derived), adipogenic induction, day12, biol_rep1
CNhs13338.13277-142F1	mesenchymal stem cells (adipose derived), adipogenic induction, day14, biol_rep1
CNhs13692.13280-142F4	mesenchymal stem cells (adipose derived), undifferentiated control, biol_rep1
CNhs12191.10696-109G3	mesodermal tumor cell line:HIRS-BM
CNhs10850.11247-116E5	Mesothelial Cells, donor1
CNhs11263.10493-107B7	mesothelioma cell line:ACC-MESO-1
CNhs11264.10494-107B8	mesothelioma cell line:ACC-MESO-4
CNhs13065.10849-111F3	mesothelioma cell line:Mero-14, tech_rep1
CNhs13066.10850-111F4	mesothelioma cell line:Mero-25
CNhs13067.10851-111F5	mesothelioma cell line:Mero-41
CNhs13068.10852-111F6	mesothelioma cell line:Mero-48a
CNhs13069.10853-111F7	mesothelioma cell line:Mero-82
CNhs13070.10854-111F8	mesothelioma cell line:Mero-83
CNhs13072.10855-111F9	mesothelioma cell line:Mero-84
CNhs13073.10856-111G1	mesothelioma cell line:Mero-95
CNhs13063.10847-111F1	mesothelioma cell line:NCI-H2052
CNhs13062.10846-111E9	mesothelioma cell line:NCI-H226
CNhs13064.10848-111F2	mesothelioma cell line:NCI-H2452
CNhs13061.10845-111E8	mesothelioma cell line:NCI-H28
CNhs13074.10857-111G2	mesothelioma cell line:No36
CNhs13075.10858-111G3	mesothelioma cell line:ONE58
CNhs13535.11901-125F2	migratory langerhans cells, donor1
CNhs11944.10689-109F5	mixed mullerian tumor cell line:HTMMT
CNhs11752.10648-109A9	mucinous adenocarcinoma cell line:JHOM-1
CNhs11873.10784-110H1	mucinous cystadenocarcinoma cell line:MCAS
CNhs11350.11549-120C1	Multipotent Cord Blood Unrestricted Somatic Stem Cells, donor1
CNhs11858.10744-110C6	mycosis fungoides, T cell lymphoma cell line:HuT 102 TIB-162
CNhs11934.10772-110F7	myelodysplastic syndrome cell line:SKM-1
CNhs11258.10474-106I6	myeloma cell line:PCM6
CNhs13847.13469-144I4	Myoblast differentiation to myotubes, day00, control donor1
CNhs14586.13496-145C4	Myoblast differentiation to myotubes, day00, Duchenne Muscular Dystrophy donor1
CNhs13848.13470-144I5	Myoblast differentiation to myotubes, day01, control donor1
CNhs14587.13497-145C5	Myoblast differentiation to myotubes, day01, Duchenne Muscular Dystrophy donor1
CNhs13849.13471-144I6	Myoblast differentiation to myotubes, day02, control donor1
CNhs14588.13498-145C6	Myoblast differentiation to myotubes, day02, Duchenne Muscular Dystrophy donor1
CNhs13850.13472-144I7	Myoblast differentiation to myotubes, day03, control donor1
CNhs14589.13499-145C7	Myoblast differentiation to myotubes, day03, Duchenne Muscular Dystrophy donor1
CNhs13851.13473-144I8	Myoblast differentiation to myotubes, day04, control donor1
CNhs14590.13500-145C8	Myoblast differentiation to myotubes, day04, Duchenne Muscular Dystrophy donor1
CNhs13852.13474-144I9	Myoblast differentiation to myotubes, day06, control donor1
CNhs14591.13501-145C9	Myoblast differentiation to myotubes, day06, Duchenne Muscular Dystrophy donor1
CNhs13853.13475-145A1	Myoblast differentiation to myotubes, day08, control donor1
CNhs14592.13502-145D1	Myoblast differentiation to myotubes, day08, Duchenne Muscular Dystrophy donor1
CNhs13854.13476-145A2	Myoblast differentiation to myotubes, day10, control donor1
CNhs14594.13503-145D2	Myoblast differentiation to myotubes, day10, Duchenne Muscular Dystrophy donor1
CNhs14566.13477-145A3	Myoblast differentiation to myotubes, day12, control donor1
CNhs14595.13504-145D3	Myoblast differentiation to myotubes, day12, Duchenne Muscular Dystrophy donor1
CNhs10870.11241-116D8	Myoblast, donor1
CNhs11729.10600-108E6	myxofibrosarcoma cell line:MFH-ino
CNhs11821.10684-109E9	myxofibrosarcoma cell line:NMFH-1
CNhs12589.12226-129F3	nasal epithelial cells, donor1, tech_rep1
CNhs10859.11230-116C6	Natural Killer Cells, donor1
CNhs11063.11275-116H6	Neural stem cells, donor1
CNhs11276.10508-107D4	neuroblastoma cell line:CHP-134
CNhs11284.10539-107G8	neuroblastoma cell line:NB-1
CNhs11818.10607-108F4	neuroblastoma cell line:NBsusSR
CNhs11811.10555-107I6	neuroblastoma cell line:NH-12
CNhs11744.10637-108I7	neuroectodermal tumor cell line:FU-RPNT-1
CNhs11753.10663-109C6	neuroectodermal tumor cell line:FU-RPNT-2
CNhs11866.10774-110F9	neuroectodermal tumor cell line:TASK1
CNhs11853.10728-110A8	neuroepithelioma cell line:SK-N-MC
CNhs11854.10729-110A9	neurofibroma cell line:Hs 53.T
CNhs12338.11494-119E9	Neurons, donor1
CNhs12522.12133-128D9	neutrophil PMN, donor1
CNhs10862.11233-116C9	Neutrophils, donor1
CNhs11867.10777-110G3	NK T cell leukemia cell line:KHYG-1
CNhs10747.10430-106D7	non T non B acute lymphoblastic leukemia (ALL) cell line:P30/OHK
CNhs12193.10730-110B1	non-small cell lung cancer cell line:NCI-H1385
CNhs11894.10813-111B3	normal embryonic palatal mesenchymal cell line:HEPM
CNhs11950.10812-111B2	normal intestinal epithelial cell line:FHs 74 Int
CNhs10644.10037-101F1	nucleus accumbens, adult, pool1
CNhs10881.11252-116F1	Nucleus Pulposus Cell, donor1
CNhs13798.10172-103C1	occipital cortex - adult, donor10196
CNhs14073.10355-105E4	occipital cortex, newborn, donor10223
CNhs11787.10076-102A4	occipital lobe, adult, donor1
CNhs11784.10073-102A1	occipital lobe, fetal, donor1
CNhs10643.10036-101E9	occipital pole, adult, pool1
CNhs13816.11933-125I7	Olfactory epithelial cells, donor1
CNhs12611.10195-103E6	olfactory region, adult
CNhs12586.11496-119F2	Oligodendrocyte - precursors, donor1
CNhs13449.10277-104E7	optic nerve, donor1
CNhs10752.10434-106E2	oral squamous cell carcinoma cell line:Ca9-22
CNhs11287.10550-107I1	oral squamous cell carcinoma cell line:HO-1-u-1
CNhs11717.10545-107H5	oral squamous cell carcinoma cell line:HSC-3
CNhs11810.10544-107H4	oral squamous cell carcinoma cell line:SAS
CNhs11311.11276-116H7	Osteoblast - differentiated, donor1
CNhs11078.11277-116H8	Osteoblast, donor1
CNhs11835.10704-109H2	osteoclastoma cell line:Hs 706.T
CNhs11279.10510-107D6	osteosarcoma cell line:143B/TK^(-)neo^(R)
CNhs11290.10558-107I9	osteosarcoma cell line:HS-Os-1
CNhs10626.10020-101D2	ovary, adult, pool1
CNhs11856.10732-110B3	pagetoid sarcoma cell line:Hs 925.T
CNhs11756.10049-101G4	pancreas, adult, donor1
CNhs11832.10698-109G5	pancreatic carcinoma cell line:NOR-P1
CNhs10877.11249-116E7	Pancreatic stromal cells, donor1
CNhs11716.10437-106E5	papillary adenocarcinoma cell line:8505C
CNhs10734.10417-106C3	papillotubular adenocarcinoma cell line:TGBC18TKB
CNhs10642.10035-101E8	paracentral gyrus, adult, pool1
CNhs14226.10373-105G4	parietal cortex, adult, donor10258
CNhs13797.10171-103B9	parietal lobe - adult, donor10196
CNhs10641.10034-101E7	parietal lobe, adult, pool1
CNhs11782.10072-101I9	parietal lobe, fetal, donor1
CNhs14074.10356-105E5	parietal lobe, newborn, donor10223
CNhs12849.10199-103F1	parotid gland, adult
CNhs12850.10200-103F2	penis, adult
CNhs11317.11491-119E6	Pericytes, donor1
CNhs12587.11499-119F5	Perineurial Cells, donor1
CNhs10860.11231-116C7	Peripheral Blood Mononuclear Cells, donor1
CNhs11830.10697-109G4	peripheral neuroectodermal tumor cell line:KU-SN
CNhs11849.10723-110A3	pharyngeal carcinoma cell line:Detroit 562
CNhs13804.10179-103C8	pineal gland - adult, donor10196
CNhs13805.10180-103C9	pituitary gland - adult, donor10196
CNhs10627.10021-101D3	placenta, adult, pool1
CNhs11079.11278-116H9	Placental Epithelial Cells, donor1
CNhs12807.10840-111E3	plasma cell leukemia cell line:ARH-77
CNhs11933.10706-109H4	pleomorphic hepatocellular carcinoma cell line:SNU-387
CNhs10640.10033-101E6	pons, adult, pool1
CNhs10638.10032-101E5	postcentral gyrus, adult, pool1
CNhs11052.11467-119B9	Preadipocyte - breast, donor1
CNhs11065.11468-119C1	Preadipocyte - omental, donor1
CNhs12065.11469-119C2	Preadipocyte - perirenal, donor1
CNhs11081.11279-116I1	Preadipocyte - subcutaneous, donor1
CNhs11082.11280-116I2	Preadipocyte - visceral, donor1
CNhs12520.12132-128D8	promyelocytes/myelocytes PMC, donor1
CNhs11260.10490-107B4	prostate cancer cell line:DU145
CNhs11243.10439-106E7	prostate cancer cell line:PC-3
CNhs10882.11253-116F2	Prostate Epithelial Cells (polarized), donor1
CNhs10883.11254-116F3	Prostate Stromal Cells, donor1
CNhs10628.10022-101D4	prostate, adult, pool1
CNhs12324.10176-103C5	putamen, adult, donor10196
CNhs14083.10365-105F5	putamen, newborn, donor10223
CNhs11255.10469-106I1	rectal cancer cell line:TT1TKB
CNhs11777.10067-101I4	rectum, fetal, donor1
CNhs10729.10411-106B6	renal cell carcinoma cell line:OS-RC-2
CNhs11257.10471-106I3	renal cell carcinoma cell line:TUHR10TKB
CNhs11331.11516-119H4	Renal Cortical Epithelial Cells, donor1
CNhs11332.11517-119H5	Renal Epithelial Cells, donor1
CNhs12074.11514-119H2	Renal Glomerular Endothelial Cells, donor1
CNhs11333.11518-119H6	Renal Mesangial Cells, donor1
CNhs11330.11515-119H3	Renal Proximal Tubular Epithelial Cell, donor1
CNhs10636.10030-101E3	retina, adult, pool1
CNhs11338.11528-119I7	Retinal Pigment Epithelial Cells, donor1
CNhs11267.10475-106I7	retinoblastoma cell line:Y79
CNhs11877.10787-110H4	rhabdomyosarcoma cell line:KYM-1
CNhs11269.10477-106I9	rhabdomyosarcoma cell line:RMS-YM
CNhs10610.10002-101A5	SABiosciences XpressRef Human Universal Total RNA, pool1
CNhs11829.10695-109G2	sacrococcigeal teratoma cell line:HTST
CNhs12810.11771-123I7	salivary acinar cells, donor1
CNhs11677.10093-102C3	salivary gland, adult, pool1
CNhs14194.12697-135D6	Saos-2 osteosarcoma cell line, untreated control, day28, biol_rep1 (B1 T17)
CNhs12073.11498-119F4	Schwann Cells, donor1
CNhs11183.10442-106F1	schwannoma cell line:HS-PSS
CNhs10847.11220-116B5	Sebocyte, donor1
CNhs12851.10201-103F3	seminal vesicle, adult
CNhs11746.10639-108I9	serous adenocarcinoma cell line:JHOS-2
CNhs13508.11843-124H7	serous adenocarcinoma cell line:SK-OV-3-R after co-culture with SOC-57-02-G, biol_rep1
CNhs13099.11841-124H5	serous adenocarcinoma cell line:SK-OV-3-R, biol_rep1
CNhs11827.10693-109F9	serous cystadenocarcinoma cell line:HTOA
CNhs10851.11255-116F4	Sertoli Cells, donor1
CNhs10753.10436-106E4	signet ring carcinoma cell line:Kato III
CNhs11270.10483-107A6	signet ring carcinoma cell line:NUGC-4
CNhs13454.10282-104F3	skeletal muscle - soleus muscle, donor1
CNhs11084.11282-116I4	Skeletal muscle cells differentiated into Myotubes - multinucleated, donor1
CNhs11083.11281-116I3	Skeletal Muscle Cells, donor1
CNhs10869.11240-116D7	Skeletal Muscle Satellite Cells, donor1
CNhs10629.10023-101D5	skeletal muscle, adult, pool1
CNhs11776.10066-101I3	skeletal muscle, fetal, donor1
CNhs13458.10286-104F7	Skin - palm, donor1
CNhs11785.10074-102A2	skin, adult, donor1
CNhs11774.10065-101I2	skin, fetal, donor1
CNhs10884.11256-116F5	Small Airway Epithelial Cells, donor1
CNhs11885.10800-110I8	small cell cervical cancer cell line:HCSC-1
CNhs11736.10610-108F7	small cell gastrointestinal carcinoma cell line:ECC10
CNhs12808.10841-111E4	small cell lung carcinoma cell line:DMS 144
CNhs11285.10541-107H1	small cell lung carcinoma cell line:LK-2
CNhs12809.10842-111E5	small cell lung carcinoma cell line:NCI-H82
CNhs11812.10562-108A4	small cell lung carcinoma cell line:WA-hT
CNhs10630.10024-101D6	small intestine, adult, pool1
CNhs11773.10064-101I1	small intestine, fetal, donor1
CNhs11734.10609-108F6	small-cell gastrointestinal carcinoma cell line:ECC4
CNhs14183.11960-126C7	Smooth muscle cells - airway, asthmatic, donor1
CNhs14190.11966-126D4	Smooth muscle cells - airway, control, donor1
CNhs11085.11283-116I5	Smooth Muscle Cells - Aortic, donor1
CNhs12893.11519-119H7	Smooth Muscle Cells - Bladder, donor1
CNhs11086.11284-116I6	Smooth Muscle Cells - Brachiocephalic, donor1
CNhs10863.11234-116D1	Smooth Muscle Cells - Brain Vascular, donor1
CNhs11328.11512-119G9	Smooth Muscle Cells - Bronchial, donor1
CNhs11087.11285-116I7	Smooth Muscle Cells - Carotid, donor1
CNhs10868.11239-116D6	Smooth Muscle Cells - Colonic, donor1
CNhs11088.11286-116I8	Smooth Muscle Cells - Coronary Artery, donor1
CNhs11324.11508-119G5	Smooth Muscle Cells - Esophageal, donor1
CNhs11067.11287-116I9	Smooth Muscle Cells - Internal Thoracic Artery, donor1
CNhs12595.11509-119G6	Smooth Muscle Cells - Intestinal, donor1
CNhs11920.11257-116F6	Smooth Muscle Cells - Prostate, donor1
CNhs11089.11288-117A1	Smooth Muscle Cells - Pulmonary Artery, donor1
CNhs11090.11289-117A2	Smooth Muscle Cells - Subclavian Artery, donor1
CNhs11329.11513-119H1	Smooth Muscle Cells - Tracheal, donor1
CNhs11091.11290-117A3	Smooth Muscle Cells - Umbilical Artery, donor1
CNhs12597.11541-120B2	Smooth Muscle Cells - Umbilical Vein, donor1
CNhs11921.11258-116F7	Smooth Muscle Cells - Uterine, donor1
CNhs11755.10048-101G3	smooth muscle, adult, pool1
CNhs11869.10781-110G7	somatostatinoma cell line:QGP-1
CNhs13807.10181-103D1	spinal cord - adult, donor10196
CNhs11764.10056-101H2	spinal cord, fetal, donor1
CNhs14077.10359-105E8	spinal cord, newborn, donor10223
CNhs11857.10737-110B8	spindle cell sarcoma cell line:Hs 132.T
CNhs10631.10025-101D7	spleen, adult, pool1
CNhs10651.10044-101F8	spleen, fetal, pool1
CNhs10741.10424-106D1	splenic lymphoma with villous lymphocytes cell line:SLVL
CNhs11252.10463-106H4	squamous cell carcinoma cell line:EC-GI-10
CNhs11749.10646-109A7	squamous cell carcinoma cell line:JHUS-nk1
CNhs11739.10616-108G4	squamous cell carcinoma cell line:T3M-5
CNhs11273.10486-107A9	squamous cell lung carcinoma cell line:EBC-1
CNhs14238.10457-106G7	squamous cell lung carcinoma cell line:LC-1F
CNhs14240.10501-107C6	squamous cell lung carcinoma cell line:RERF-LC-AI
CNhs11771.10062-101H8	stomach, fetal, donor1
CNhs12852.10202-103F4	submaxillary gland, adult
CNhs13803.10178-103C7	substantia nigra - adult, donor10196
CNhs14076.10358-105E7	substantia nigra, newborn, donor10223
CNhs11244.10441-106E9	synovial sarcoma cell line:HS-SY-II
CNhs11068.11291-117A4	Synoviocyte, donor1
CNhs10637.10031-101E4	temporal lobe, adult, pool1
CNhs11772.10063-101H9	temporal lobe, fetal, donor1, tech_rep1
CNhs12639.11763-123H8	tenocyte, donor1
CNhs11878.10790-110H7	teratocarcinoma cell line:NCC-IT-A3
CNhs11884.10798-110I6	teratocarcinoma cell line:NCR-G1
CNhs11890.10807-111A6	teratocarcinoma cell line:PA-1
CNhs11876.10786-110H3	testicular germ cell embryonal carcinoma cell line:ITO-II
CNhs12351.10591-108D6	testicular germ cell embryonal carcinoma cell line:NEC14
CNhs12362.10593-108D8	testicular germ cell embryonal carcinoma cell line:NEC15
CNhs11726.10590-108D5	testicular germ cell embryonal carcinoma cell line:NEC8
CNhs10632.10026-101D8	testis, adult, pool1
CNhs13794.10168-103B6	thalamus - adult, donor10196
CNhs14084.10366-105F6	thalamus, newborn, donor10223
CNhs12858.10209-103G2	throat, adult
CNhs11770.10061-101H7	throat, fetal, donor1
CNhs14139.10803-111A2	thymic carcinoma cell line:Ty-82
CNhs10633.10027-101D9	thymus, adult, pool1
CNhs10650.10043-101F7	thymus, fetal, pool1
CNhs14140.10776-110G2	thyroid carcinoma cell line:KHM-5M
CNhs11872.10783-110G9	thyroid carcinoma cell line:TCO-1
CNhs10634.10028-101E1	thyroid, adult, pool1
CNhs11769.10060-101H6	thyroid, fetal, donor1
CNhs13460.10288-104F9	tongue epidermis (fungiform papillae), donor1
CNhs12853.10203-103F5	tongue, adult
CNhs11768.10059-101H5	tongue, fetal, donor1
CNhs10654.10047-101G2	tonsil, adult, pool1
CNhs11340.11532-120A2	Trabecular Meshwork Cells, donor1
CNhs10635.10029-101E2	trachea, adult, pool1
CNhs11766.10058-101H4	trachea, fetal, donor1
CNhs11092.11292-117A5	Tracheal Epithelial Cells, donor1
CNhs11837.10707-109H5	transitional cell carcinoma cell line:Hs 769.T
CNhs10735.10418-106C4	transitional-cell carcinoma cell line:5637
CNhs11261.10492-107B6	transitional-cell carcinoma cell line:JMSU1
CNhs11828.10694-109G1	tridermal teratoma cell line:HGRT
CNhs11883.10797-110I5	tubular adenocarcinoma cell line:SUIT-2
CNhs11765.10057-101H3	umbilical cord, fetal, donor1
CNhs10612.10007-101B4	Universal RNA - Human Normal Tissues Biochain, pool1
CNhs11334.11520-119H8	Urothelial Cells, donor1
CNhs11676.10100-102D1	uterus, adult, pool1
CNhs11763.10055-101H1	uterus, fetal, donor1
CNhs12854.10204-103F6	vagina, adult
CNhs12844.10191-103E2	vein, adult
CNhs11892.10809-111A8	Wilms' tumor cell line:G-401
CNhs11728.10597-108E3	Wilms' tumor cell line:HFWT
CNhs11813.10563-108A5	xeroderma pigentosum b cell line:XPL 17

## Sheet: Number CAGE-seq peaks
Number of CAGE-seq peaks (FANTOM5 data)
		CAGE peak width distribution per chromosome across all sample types			TPM distribution per chromosome across all sample types
Chromosome	Number of peaks	Minimum width (nt)	Median width (nt)	Maximum width (nt)	Minimum tpm	Mean tpm	Median tpm	Maximum tpm
chr1	18619	1	15	222	0.0524546	12.1643	1.08379	124497
chr2	16395	1	14	203	0.0524546	10.6957	0.994148	89211.4
chr3	11491	1	14	239	0.0524546	9.58694	1.06287	219637
chr4	8930	1	13	231	0.0524546	11.7357	1.01455	988551
chr5	9919	1	15	215	0.0524546	11.4662	1.03801	39901.5
chr6	11444	1	15	223	0.0524546	15.9575	0.995262	343013
chr7	10390	1	14	199	0.0524546	12.1973	1.01575	213814
chr8	8583	1	13	199	0.0524546	10.5157	0.984044	46002.2
chr9	7645	1	14	165	0.0524546	10.0847	1.11256	45068.1
chr10	8711	1	14	180	0.0524546	10.1629	0.995262	110153
chr11	11129	1	15	226	0.0524546	17.7647	1.13683	725052
chr12	10968	1	15	194	0.0524546	14.3186	1.04909	364328
chr13	4107	1	14	283	0.0524546	9.56016	1.03608	11460.3
chr14	7018	1	15	176	0.0524546	10.7291	1.03608	224681
chr15	6400	1	14	186	0.0524546	11.9456	0.984044	45976.7
chr16	6816	1	15	164	0.0524546	12.7984	1.24864	275659
chr17	10354	1	16	189	0.0524546	15.2581	1.09578	195773
chr18	3633	1	14	166	0.0524546	9.20211	0.963528	60185.6
chr19	10302	1	17	266	0.0524546	13.5973	1.19032	75308.1
chr20	5479	1	15	230	0.0524546	13.1209	1.13733	158342
chr21	2561	1	15	224	0.0524546	22.3711	0.952258	106830
chr22	3873	1	16	169	0.0524546	11.2356	1.08194	27277
chrX	5766	1	15	179	0.0524546	10.8822	1.16241	24929.8
chrY	204	1	13.5	101	0.0524546	14.215	1.15841	6549.22
TOTAL_peaks	200737
