# Supplementary material for: Zipper plot: visualizing transcriptional activity of genomic regions
Source: BMC Bioinformatics. 2017 May 2;18:231. doi: 10.1186/s12859-017-1651-7 (PMC5414305; doi:10.1186/s12859-017-1651-7)
Supplement: Supplementary file 6 — Cancer type and barcode for each sample from TCGA. (XLS 138 kb) [file 12859_2017_1651_MOESM6_ESM.xls]

## Sheet: TCGA detailed information
Cancer_type	TCGA_Barcode
ACC	TCGA-OR-A5KX-01A-11R-A29S-07
ACC	TCGA-OR-A5LD-01A-11R-A29S-07
ACC	TCGA-OR-A5JF-01A-11R-A29S-07
ACC	TCGA-OR-A5L9-01A-11R-A29S-07
ACC	TCGA-OR-A5JK-01A-11R-A29S-07
ACC	TCGA-OR-A5LH-01A-11R-A29S-07
ACC	TCGA-OR-A5KV-01A-11R-A29S-07
ACC	TCGA-OR-A5LR-01A-11R-A29S-07
ACC	TCGA-PK-A5H8-01A-11R-A29S-07
ACC	TCGA-OR-A5K2-01A-11R-A29S-07
ACC	TCGA-OR-A5JQ-01A-11R-A29S-07
ACC	TCGA-OR-A5JP-01A-11R-A29S-07
ACC	TCGA-OR-A5JG-01A-11R-A29S-07
ACC	TCGA-OR-A5J1-01A-11R-A29S-07
ACC	TCGA-OR-A5K3-01A-11R-A29S-07
ACC	TCGA-OR-A5JW-01A-11R-A29S-07
ACC	TCGA-OR-A5J5-01A-11R-A29S-07
ACC	TCGA-OR-A5J2-01A-11R-A29S-07
ACC	TCGA-OR-A5K0-01A-11R-A29S-07
ACC	TCGA-OR-A5JV-01A-11R-A29S-07
BLCA	TCGA-4Z-AA7S-01A-11R-A39I-07
BLCA	TCGA-XF-AAMT-01A-11R-A42T-07
BLCA	TCGA-R3-A69X-01A-22R-A30C-07
BLCA	TCGA-4Z-AA7Q-01A-11R-A39I-07
BLCA	TCGA-E7-A85H-01A-11R-A352-07
BLCA	TCGA-FD-A62N-01A-11R-A30C-07
BLCA	TCGA-BT-A20U-11A-11R-A14Y-07
BLCA	TCGA-4Z-AA82-01A-11R-A39I-07
BLCA	TCGA-ZF-A9RN-01A-11R-A42T-07
BLCA	TCGA-DK-AA6Q-01A-11R-A39I-07
BLCA	TCGA-FD-A3NA-01A-11R-A21D-07
BLCA	TCGA-LT-A5Z6-01A-11R-A28M-07
BLCA	TCGA-DK-AA6L-01A-11R-A39I-07
BLCA	TCGA-BT-A2LA-11A-11R-A18C-07
BLCA	TCGA-CU-A0YO-01A-11R-A10U-07
BLCA	TCGA-4Z-AA7O-01A-31R-A39I-07
BLCA	TCGA-4Z-AA7R-01A-11R-A39I-07
BLCA	TCGA-GC-A3WC-11A-11R-A22U-07
BLCA	TCGA-DK-A1AF-01A-11R-A13Y-07
BLCA	TCGA-GC-A6I3-11A-11R-A31N-07
BLCA	TCGA-FD-A6TI-01A-11R-A32O-07
BLCA	TCGA-XF-AAME-01A-12R-A42T-07
BLCA	TCGA-C4-A0F7-01A-11R-A084-07
BLCA	TCGA-ZF-AA52-01A-12R-A39I-07
BLCA	TCGA-XF-A8HG-01A-11R-A36F-07
BLCA	TCGA-XF-AAMX-01A-11R-A42T-07
BLCA	TCGA-DK-A6AW-01A-11R-A30C-07
BLCA	TCGA-GD-A3OP-11A-11R-A220-07
BLCA	TCGA-DK-A1AC-01A-11R-A13Y-07
BLCA	TCGA-FD-A5BY-01A-31R-A28M-07
BLCA	TCGA-ZF-A9R2-01A-11R-A39I-07
BLCA	TCGA-E7-A7DV-01A-11R-A33J-07
BLCA	TCGA-ZF-AA5H-01A-11R-A39I-07
BLCA	TCGA-KQ-A41S-01A-12R-A33J-07
BLCA	TCGA-CF-A47T-01A-11R-A23W-07
BLCA	TCGA-4Z-AA81-01A-11R-A39I-07
BLCA	TCGA-UY-A9PH-01A-11R-A38B-07
BLCA	TCGA-XF-AAMH-01A-11R-A42T-07
BLCA	TCGA-XF-A9T6-01A-11R-A42T-07
BLCA	TCGA-DK-A3IN-01A-11R-A20F-07
BLCA	TCGA-FD-A43S-01A-21R-A23W-07
BLCA	TCGA-4Z-AA7M-01A-11R-A39I-07
BLCA	TCGA-SY-A9G5-01A-11R-A38B-07
BLCA	TCGA-DK-A2I2-01A-11R-A180-07
BLCA	TCGA-GC-A3OO-01A-11R-A22U-07
BLCA	TCGA-GU-AATO-01A-11R-A39I-07
BRCA	TCGA-AR-A1AV-01A-21R-A12P-07
BRCA	TCGA-A2-A0YL-01A-21R-A109-07
BRCA	TCGA-AR-A1AR-01A-31R-A137-07
BRCA	TCGA-A8-A06P-01A-11R-A00Z-07
BRCA	TCGA-A8-A09W-01A-11R-A00Z-07
BRCA	TCGA-BH-A0E2-01A-11R-A056-07
BRCA	TCGA-A2-A0D1-01A-11R-A034-07
BRCA	TCGA-A2-A25F-01A-11R-A169-07
BRCA	TCGA-AR-A5QQ-01A-11R-A28M-07
BRCA	TCGA-EW-A6SD-01A-12R-A33J-07
BRCA	TCGA-BH-A0C1-01B-11R-A12D-07
BRCA	TCGA-BH-A0HX-01A-21R-A056-07
BRCA	TCGA-BH-A18S-01A-11R-A12D-07
BRCA	TCGA-E2-A106-01A-11R-A10J-07
BRCA	TCGA-OL-A66I-01A-21R-A29R-07
BRCA	TCGA-BH-A0B5-11A-23R-A12P-07
BRCA	TCGA-A8-A08H-01A-21R-A00Z-07
BRCA	TCGA-A2-A25C-01A-11R-A169-07
BRCA	TCGA-E2-A15K-01A-11R-A12P-07
BRCA	TCGA-BH-A18M-11A-33R-A12D-07
BRCA	TCGA-E9-A243-01A-21R-A169-07
BRCA	TCGA-D8-A1X8-01A-11R-A14M-07
BRCA	TCGA-A7-A26I-01B-06R-A22O-07
BRCA	TCGA-AN-A03Y-01A-21R-A00Z-07
BRCA	TCGA-AC-A62V-01A-11R-A31O-07
BRCA	TCGA-AR-A24R-01A-11R-A169-07
BRCA	TCGA-AC-A62X-01A-11R-A29R-07
BRCA	TCGA-GM-A3NW-01A-21R-A22K-07
BRCA	TCGA-BH-A1FD-01A-11R-A13Q-07
BRCA	TCGA-A2-A0EP-01A-52R-A22U-07
BRCA	TCGA-BH-A0DZ-01A-11R-A00Z-07
BRCA	TCGA-A7-A0DC-01B-04R-A22O-07
BRCA	TCGA-BH-A0AY-11A-23R-A089-07
BRCA	TCGA-BH-A0EA-01A-11R-A115-07
BRCA	TCGA-AN-A0FF-01A-11R-A034-07
BRCA	TCGA-AO-A0J8-01A-21R-A034-07
BRCA	TCGA-D8-A13Y-01A-11R-A115-07
BRCA	TCGA-E9-A1R0-01A-22R-A16F-07
BRCA	TCGA-BH-A1FR-01A-11R-A13Q-07
BRCA	TCGA-A8-A06U-01A-11R-A00Z-07
BRCA	TCGA-A1-A0SE-01A-11R-A084-07
BRCA	TCGA-E9-A1R4-01A-21R-A14D-07
BRCA	TCGA-D8-A3Z5-01A-41R-A24H-07
BRCA	TCGA-E2-A15J-01A-11R-A12P-07
BRCA	TCGA-BH-A0H3-01A-11R-A12P-07
BRCA	TCGA-AO-A03P-01A-11R-A00Z-07
BRCA	TCGA-AO-A12C-01A-11R-A10J-07
BRCA	TCGA-A2-A1FZ-01A-51R-A14D-07
BRCA	TCGA-LD-A66U-01A-11R-A31O-07
BRCA	TCGA-A8-A07W-01A-11R-A00Z-07
BRCA	TCGA-B6-A0RP-01A-21R-A084-07
BRCA	TCGA-C8-A274-01A-11R-A16F-07
BRCA	TCGA-AQ-A7U7-01A-22R-A352-07
BRCA	TCGA-D8-A1XR-01A-11R-A14M-07
BRCA	TCGA-BH-A18I-01A-11R-A12D-07
BRCA	TCGA-AC-A3QQ-01B-06R-A22O-07
BRCA	TCGA-D8-A27T-01A-11R-A16F-07
BRCA	TCGA-AC-A6IW-01A-12R-A33J-07
BRCA	TCGA-BH-A0W3-01A-11R-A109-07
BRCA	TCGA-BH-A0BV-01A-11R-A00Z-07
BRCA	TCGA-AC-A3OD-01B-06R-A22O-07
BRCA	TCGA-E2-A158-01A-11R-A12D-07
BRCA	TCGA-E9-A1N5-01A-11R-A14D-07
BRCA	TCGA-AN-A0FL-01A-11R-A034-07
BRCA	TCGA-B6-A0IH-01A-11R-A115-07
BRCA	TCGA-B6-A0IA-01A-11R-A034-07
BRCA	TCGA-A2-A3XV-01A-21R-A239-07
BRCA	TCGA-E9-A1RI-01A-11R-A169-07
BRCA	TCGA-AO-A1KP-01A-11R-A13Q-07
BRCA	TCGA-BH-A0C3-11A-23R-A12P-07
BRCA	TCGA-A2-A0ES-01A-11R-A115-07
BRCA	TCGA-AC-A2FO-01A-11R-A180-07
BRCA	TCGA-E2-A15E-06A-11R-A12D-07
BRCA	TCGA-B6-A0RI-01A-11R-A056-07
BRCA	TCGA-BH-A1FU-11A-23R-A14D-07
BRCA	TCGA-LL-A441-01A-11R-A24H-07
BRCA	TCGA-BH-A0EB-01A-11R-A034-07
BRCA	TCGA-EW-A1PD-01A-11R-A144-07
BRCA	TCGA-AR-A2LJ-01A-12R-A19W-07
BRCA	TCGA-A2-A0CR-01A-11R-A22K-07
BRCA	TCGA-AO-A1KQ-01A-11R-A13Q-07
BRCA	TCGA-E2-A1BD-01A-11R-A12P-07
BRCA	TCGA-E2-A15G-01A-11R-A12D-07
BRCA	TCGA-C8-A27A-01A-11R-A169-07
BRCA	TCGA-AC-A2QH-01A-11R-A18M-07
BRCA	TCGA-A2-A0YK-01A-22R-A109-07
BRCA	TCGA-AN-A0FK-01A-11R-A034-07
BRCA	TCGA-AR-A250-01A-31R-A169-07
BRCA	TCGA-A8-A09T-01A-11R-A00Z-07
BRCA	TCGA-AC-A3YJ-01A-11R-A22U-07
BRCA	TCGA-OL-A6VR-01A-32R-A33J-07
BRCA	TCGA-BH-A0AU-11A-11R-A12P-07
BRCA	TCGA-BH-A0BW-01A-11R-A115-07
BRCA	TCGA-AN-A04A-01A-21R-A034-07
BRCA	TCGA-AN-A0AJ-01A-11R-A00Z-07
BRCA	TCGA-AR-A1AP-01A-11R-A12P-07
BRCA	TCGA-E9-A22E-01A-11R-A157-07
BRCA	TCGA-E9-A6HE-01A-11R-A31O-07
BRCA	TCGA-AQ-A54N-01A-11R-A266-07
BRCA	TCGA-E9-A1N8-01A-11R-A144-07
BRCA	TCGA-A2-A0EO-01A-11R-A034-07
BRCA	TCGA-BH-A0H6-01A-21R-A056-07
BRCA	TCGA-D8-A1XW-01A-11R-A14M-07
BRCA	TCGA-C8-A8HR-01A-11R-A36F-07
BRCA	TCGA-A1-A0SM-01A-11R-A084-07
BRCA	TCGA-BH-A0HI-01A-11R-A084-07
BRCA	TCGA-BH-A18G-01A-11R-A12D-07
BRCA	TCGA-BH-A0E1-11A-13R-A089-07
BRCA	TCGA-AR-A1AL-01A-21R-A12P-07
BRCA	TCGA-E9-A1N9-01A-11R-A14D-07
BRCA	TCGA-BH-A0DD-11A-23R-A12P-07
BRCA	TCGA-BH-A1FE-06A-11R-A213-07
BRCA	TCGA-BH-A18R-11A-42R-A12D-07
BRCA	TCGA-BH-A5J0-01A-11R-A27Q-07
BRCA	TCGA-E9-A1ND-11A-43R-A144-07
BRCA	TCGA-A2-A04U-01A-11R-A115-07
BRCA	TCGA-C8-A12T-01A-11R-A115-07
BRCA	TCGA-A7-A0DC-11A-41R-A089-07
BRCA	TCGA-D8-A1XO-01A-11R-A14M-07
BRCA	TCGA-A2-A04Q-01A-21R-A034-07
BRCA	TCGA-E2-A1B6-01A-31R-A12P-07
BRCA	TCGA-AC-A2FF-01A-11R-A17B-07
BRCA	TCGA-LQ-A4E4-01A-11R-A266-07
BRCA	TCGA-LL-A5YL-01A-12R-A29R-07
BRCA	TCGA-A7-A26I-01B-06R-A22O-07
BRCA	TCGA-C8-A3M8-01A-11R-A213-07
CESC	TCGA-VS-A9UR-01A-11R-A42T-07
CESC	TCGA-MY-A5BF-01A-11R-A26T-07
CESC	TCGA-ZJ-AAX8-01A-11R-A42T-07
CESC	TCGA-VS-A9UI-01A-11R-A42T-07
CESC	TCGA-C5-A1BJ-01A-11R-A13Y-07
CESC	TCGA-C5-A7CH-01A-11R-A33Z-07
CESC	TCGA-VS-A8QA-01A-11R-A37O-07
CESC	TCGA-C5-A1MH-01A-11R-A14Y-07
CESC	TCGA-Q1-A6DV-01A-11R-A32P-07
CESC	TCGA-MY-A5BE-01A-21R-A26T-07
CESC	TCGA-IR-A3LA-01A-11R-A22U-07
CESC	TCGA-C5-A1BF-01B-11R-A13Y-07
CESC	TCGA-HG-A2PA-01A-11R-A213-07
CESC	TCGA-EA-A4BA-01A-21R-A26T-07
CESC	TCGA-VS-A8EG-01A-11R-A36F-07
CESC	TCGA-MY-A5BF-11A-11R-A26T-07
CESC	TCGA-Q1-A6DW-01A-11R-A32P-07
CESC	TCGA-VS-A957-01A-11R-A42T-07
CESC	TCGA-VS-A9V2-01A-11R-A42T-07
CESC	TCGA-Q1-A6DT-01A-11R-A32P-07
CESC	TCGA-EX-A449-01A-11R-A32Y-07
CESC	TCGA-EA-A3HS-01A-11R-A213-07
CESC	TCGA-HM-A3JJ-11A-12R-A21T-07
CESC	TCGA-C5-A2LS-01A-22R-A22U-07
CESC	TCGA-MA-AA41-01A-11R-A38B-07
CESC	TCGA-EA-A44S-01A-12R-A26T-07
CESC	TCGA-C5-A1BL-01A-11R-A13Y-07
CESC	TCGA-C5-A7CG-01A-11R-A32P-07
CESC	TCGA-VS-A9UU-01A-11R-A42T-07
CESC	TCGA-MY-A913-01A-11R-A37O-07
CESC	TCGA-EK-A2RK-01A-11R-A18M-07
CESC	TCGA-VS-A9UC-01A-11R-A42T-07
CHOL	TCGA-W5-AA33-01A-11R-A41I-07
CHOL	TCGA-YR-A95A-01A-12R-A41I-07
CHOL	TCGA-ZH-A8Y4-01A-11R-A41I-07
CHOL	TCGA-3X-AAV9-01A-72R-A41I-07
CHOL	TCGA-4G-AAZO-01A-12R-A41I-07
CHOL	TCGA-3X-AAVE-01A-11R-A41I-07
CHOL	TCGA-W5-AA2X-11A-11R-A41I-07
CHOL	TCGA-ZH-A8Y8-01A-51R-A41I-07
CHOL	TCGA-W5-AA36-01A-11R-A41I-07
CHOL	TCGA-W6-AA0S-01A-11R-A41I-07
CHOL	TCGA-W5-AA2W-01A-11R-A41I-07
CHOL	TCGA-ZH-A8Y6-01A-11R-A41I-07
CHOL	TCGA-3X-AAVC-01A-21R-A41I-07
CHOL	TCGA-W5-AA2U-11A-11R-A41I-07
CHOL	TCGA-4G-AAZT-01A-11R-A41I-07
CHOL	TCGA-W5-AA2U-01A-11R-A41I-07
CHOL	TCGA-ZU-A8S4-01A-11R-A41I-07
CHOL	TCGA-W5-AA2T-01A-12R-A41I-07
CHOL	TCGA-W5-AA2Z-01A-11R-A41I-07
CHOL	TCGA-W5-AA30-11A-11R-A41I-07
CHOL	TCGA-W5-AA2X-01A-11R-A41I-07
CHOL	TCGA-ZH-A8Y1-01A-11R-A41I-07
CHOL	TCGA-W5-AA2H-01A-31R-A41I-07
CHOL	TCGA-W5-AA30-01A-31R-A41I-07
CHOL	TCGA-ZD-A8I3-01A-11R-A41I-07
CHOL	TCGA-3X-AAVA-01A-11R-A41I-07
CHOL	TCGA-ZH-A8Y2-01A-11R-A41I-07
CHOL	TCGA-W5-AA2I-11A-11R-A41I-07
CHOL	TCGA-W5-AA34-01A-11R-A41I-07
CHOL	TCGA-W5-AA2R-11A-11R-A41I-07
CHOL	TCGA-W5-AA31-01A-11R-A41I-07
CHOL	TCGA-W5-AA2G-01A-11R-A41I-07
CHOL	TCGA-W5-AA2O-01A-11R-A41I-07
CHOL	TCGA-W5-AA38-01A-11R-A41I-07
CHOL	TCGA-ZH-A8Y5-01A-11R-A41I-07
CHOL	TCGA-W5-AA31-11A-11R-A41I-07
COAD	TCGA-AA-3514-01A-02R-0821-07
COAD	TCGA-AA-3526-01A-02R-A32Z-07
COAD	TCGA-AA-A02H-01A-01R-A089-07
COAD	TCGA-A6-5659-01B-04R-A277-07
COAD	TCGA-DM-A28A-01A-21R-A32Y-07
COAD	TCGA-F4-6704-11A-01R-1839-07
COAD	TCGA-D5-5538-01A-01R-1653-07
COAD	TCGA-AZ-4308-01A-01R-1410-07
COAD	TCGA-D5-6539-01A-11R-1723-07
COAD	TCGA-DM-A282-01A-12R-A16W-07
COAD	TCGA-AA-3521-01A-01R-0821-07
COAD	TCGA-AY-4071-01A-01R-1113-07
COAD	TCGA-AA-3517-11A-01R-A32Z-07
COAD	TCGA-AA-3554-01A-01R-0826-07
COAD	TCGA-CM-6166-01A-11R-1653-07
COAD	TCGA-AZ-4323-01A-21R-1839-07
COAD	TCGA-CK-5913-01A-11R-1653-07
COAD	TCGA-CK-4947-01B-11R-1653-07
COAD	TCGA-AA-3531-11A-01R-A32Z-07
COAD	TCGA-G4-6297-01A-11R-1723-07
COAD	TCGA-CM-6168-01A-11R-1653-07
COAD	TCGA-DM-A1HB-01A-21R-A180-07
COAD	TCGA-AA-3518-11A-01R-1672-07
COAD	TCGA-RU-A8FL-01A-11R-A37K-07
COAD	TCGA-AA-A02F-01A-01R-A089-07
COAD	TCGA-D5-6928-01A-11R-1928-07
COAD	TCGA-CM-6169-01A-11R-1653-07
COAD	TCGA-A6-6141-01A-11R-1774-07
COAD	TCGA-A6-6781-01A-22R-1928-07
COAD	TCGA-AZ-4684-01A-01R-1410-07
COAD	TCGA-CM-5349-01A-21R-1723-07
COAD	TCGA-NH-A6GB-01A-11R-A37K-07
COAD	TCGA-DM-A1D0-01A-11R-A155-07
COAD	TCGA-CK-6747-01A-11R-1839-07
COAD	TCGA-D5-5539-01A-01R-1653-07
COAD	TCGA-CM-4743-01A-01R-1723-07
COAD	TCGA-F4-6570-01A-11R-1774-07
COAD	TCGA-AA-3814-01A-01R-0905-07
COAD	TCGA-G4-6299-01A-11R-1774-07
COAD	TCGA-CM-6680-01A-11R-1839-07
COAD	TCGA-CK-4950-01A-01R-1723-07
COAD	TCGA-AA-3502-01A-01R-1410-07
COAD	TCGA-DM-A288-01A-11R-A16W-07
COAD	TCGA-AZ-4313-01A-01R-1410-07
COAD	TCGA-AA-3692-01A-01R-0905-07
COAD	TCGA-CA-6715-01A-21R-1839-07
COAD	TCGA-AA-3494-01A-01R-1410-07
COAD	TCGA-AA-A01V-01A-23R-A083-07
COAD	TCGA-AD-A5EJ-01A-11R-A28H-07
COAD	TCGA-AA-3519-01A-02R-0821-07
COAD	TCGA-A6-4105-01A-02R-1774-07
COAD	TCGA-AA-3520-11A-01R-A32Z-07
COAD	TCGA-AD-5900-01A-11R-1653-07
COAD	TCGA-CM-4751-01A-02R-1839-07
COAD	TCGA-D5-6926-01A-11R-1928-07
COAD	TCGA-AA-3994-01A-01R-1113-07
COAD	TCGA-D5-6537-01A-11R-1723-07
COAD	TCGA-AA-3930-01A-01R-1022-07
COAD	TCGA-AA-A00U-01A-01R-A002-07
COAD	TCGA-NH-A8F8-01A-72R-A41B-07
COAD	TCGA-D5-6924-01A-11R-1928-07
COAD	TCGA-AA-3841-01A-01R-0905-07
COAD	TCGA-F4-6461-01A-11R-1774-07
COAD	TCGA-DM-A28G-01A-11R-A16W-07
COAD	TCGA-AA-3976-01A-01R-1022-07
COAD	TCGA-AA-3975-01A-01R-1022-07
COAD	TCGA-AA-3664-01A-01R-0905-07
COAD	TCGA-AA-3673-01A-01R-0905-07
COAD	TCGA-D5-6536-01A-11R-1723-07
COAD	TCGA-G4-6586-01A-11R-1774-07
COAD	TCGA-A6-5662-11A-01R-1653-07
COAD	TCGA-A6-6782-01A-11R-1839-07
COAD	TCGA-DM-A285-01A-11R-A16W-07
COAD	TCGA-A6-3809-01B-04R-A277-07
COAD	TCGA-A6-2672-01B-03R-2302-07
COAD	TCGA-A6-2682-11A-01R-A32Z-07
COAD	TCGA-AA-3511-11A-01R-1839-07
COAD	TCGA-DM-A28E-01A-11R-A32Y-07
COAD	TCGA-AY-A8YK-01A-11R-A41B-07
COAD	TCGA-AZ-6601-01A-11R-1774-07
COAD	TCGA-AA-3495-01A-01R-1410-07
COAD	TCGA-AA-3713-11A-01R-1723-07
COAD	TCGA-AA-3672-01A-01R-0905-07
COAD	TCGA-AA-3941-01A-01R-1022-07
COAD	TCGA-A6-2682-01A-01R-1410-07
COAD	TCGA-CK-4952-01A-01R-1723-07
COAD	TCGA-F4-6809-01A-11R-1839-07
DLBC	TCGA-FA-A82F-01A-11R-A38C-07
DLBC	TCGA-RQ-A6JB-01A-11R-A31O-07
DLBC	TCGA-GR-A4D9-01B-11R-A31O-07
DLBC	TCGA-G8-6326-01A-11R-2213-07
DLBC	TCGA-GS-A9TV-01A-11R-A38C-07
DLBC	TCGA-FF-A7CR-01A-11R-A38C-07
DLBC	TCGA-G8-6325-01A-11R-2213-07
DLBC	TCGA-GS-A9TQ-01A-11R-A38C-07
DLBC	TCGA-G8-6906-01A-11R-2213-07
DLBC	TCGA-FA-A86F-01A-11R-A38C-07
DLBC	TCGA-GS-A9U4-01A-11R-A39D-07
DLBC	TCGA-FF-8043-01A-11R-2213-07
DLBC	TCGA-FF-A7CQ-01A-11R-A38C-07
DLBC	TCGA-FM-8000-01A-11R-2213-07
DLBC	TCGA-GS-A9TU-01A-11R-A38C-07
DLBC	TCGA-G8-6907-01A-11R-2213-07
DLBC	TCGA-RQ-A68N-01A-11R-A31O-07
DLBC	TCGA-GR-7353-01A-11R-2213-07
DLBC	TCGA-FA-A4BB-01A-11R-A31O-07
ESCA	TCGA-JY-A93D-01A-11R-A38D-31
ESCA	TCGA-VR-A8EX-01A-11R-A36D-31
ESCA	TCGA-VR-A8EZ-01A-11R-A36D-31
ESCA	TCGA-L5-A4OR-11A-11R-A260-31
ESCA	TCGA-V5-AASX-11A-11R-A38D-31
ESCA	TCGA-LN-A49M-01A-21R-A260-31
ESCA	TCGA-L5-A893-01A-11R-A36D-31
ESCA	TCGA-LN-A7HY-01A-12R-A354-31
ESCA	TCGA-LN-A49L-01A-11R-A24K-31
ESCA	TCGA-L5-A4OG-11A-12R-A260-31
ESCA	TCGA-X8-AAAR-01A-11R-A406-31
ESCA	TCGA-L5-A43C-01A-11R-A24K-31
ESCA	TCGA-L5-A43I-01A-11R-A24K-31
ESCA	TCGA-L5-A88V-01A-11R-A354-31
ESCA	TCGA-LN-A5U7-01A-11R-A31P-31
ESCA	TCGA-R6-A6DQ-01B-11R-A31P-31
ESCA	TCGA-LN-A7HV-01A-21R-A354-31
ESCA	TCGA-L5-A8NK-01A-21R-A37I-31
ESCA	TCGA-V5-A7RC-06A-11R-A406-31
ESCA	TCGA-LN-A4A8-01A-32R-A260-31
ESCA	TCGA-L5-A43H-01A-11R-A24K-31
ESCA	TCGA-L5-A4OJ-11A-12R-A260-31
ESCA	TCGA-L5-A8NG-01A-11R-A37I-31
ESCA	TCGA-L5-A43E-01A-11R-A24K-31
ESCA	TCGA-L5-A4OQ-11A-12R-A260-31
GBM	TCGA-14-0871-01A-01R-1849-01
GBM	TCGA-08-0386-01A-01R-1849-01
GBM	TCGA-06-2567-01A-01R-1849-01
GBM	TCGA-14-2554-01A-01R-1850-01
GBM	TCGA-06-0681-11A-41R-A36H-07
GBM	TCGA-02-2486-01A-01R-1849-01
GBM	TCGA-27-2523-01A-01R-1850-01
GBM	TCGA-06-5858-01A-01R-1849-01
GBM	TCGA-76-4931-01A-01R-1850-01
GBM	TCGA-06-0156-01A-03R-1849-01
GBM	TCGA-06-0675-11A-32R-A36H-07
GBM	TCGA-32-2616-01A-01R-1850-01
GBM	TCGA-28-2509-01A-01R-1850-01
GBM	TCGA-27-1837-01A-01R-1850-01
GBM	TCGA-06-0878-01A-01R-1849-01
GBM	TCGA-06-0219-01A-01R-1849-01
GBM	TCGA-32-1970-01A-01R-1850-01
GBM	TCGA-06-0678-11A-32R-A36H-07
GBM	TCGA-12-3652-01A-01R-1849-01
GBM	TCGA-06-0125-01A-01R-1849-01
GBM	TCGA-06-2563-01A-01R-1849-01
GBM	TCGA-41-5651-01A-01R-1850-01
GBM	TCGA-06-0680-11A-32R-A36H-07
GBM	TCGA-06-0190-02A-01R-2005-01
HNSC	TCGA-BB-4223-01A-01R-1436-07
HNSC	TCGA-CN-A499-01A-11R-A24H-07
HNSC	TCGA-CV-7421-01A-11R-2081-07
HNSC	TCGA-MZ-A5BI-01A-31R-A34R-07
HNSC	TCGA-BA-A6DB-01A-11R-A30B-07
HNSC	TCGA-CV-7089-01A-11R-2016-07
HNSC	TCGA-CN-A497-01A-11R-A24H-07
HNSC	TCGA-CV-6934-11A-01R-1915-07
HNSC	TCGA-T2-A6WZ-01A-21R-A34R-07
HNSC	TCGA-F7-A61W-01A-11R-A28V-07
HNSC	TCGA-CV-7253-01A-11R-2016-07
HNSC	TCGA-CQ-5326-01A-01R-1873-07
HNSC	TCGA-CV-7097-01A-11R-2016-07
HNSC	TCGA-CN-5356-01A-01R-1436-07
HNSC	TCGA-KU-A6H7-01A-11R-A31N-07
HNSC	TCGA-CV-7091-11A-01R-2016-07
HNSC	TCGA-CN-4733-01A-02R-1873-07
HNSC	TCGA-CV-6436-01A-11R-1686-07
HNSC	TCGA-UF-A71B-01A-12R-A34R-07
HNSC	TCGA-CN-5369-01A-01R-1436-07
HNSC	TCGA-CV-6962-11A-01R-1915-07
HNSC	TCGA-CN-6023-01A-11R-1686-07
HNSC	TCGA-CV-6951-01A-11R-1915-07
HNSC	TCGA-CQ-6223-01A-11R-1915-07
HNSC	TCGA-CN-4734-01A-01R-1436-07
HNSC	TCGA-CN-A6V3-01A-12R-A34R-07
HNSC	TCGA-BB-4225-01A-01R-1436-07
HNSC	TCGA-CV-A45V-01A-21R-A24Z-07
HNSC	TCGA-CQ-A4CB-01A-11R-A24Z-07
HNSC	TCGA-P3-A6T2-01A-11R-A34R-07
HNSC	TCGA-MT-A7BN-01A-12R-A34R-07
HNSC	TCGA-P3-A6T8-01A-11R-A34R-07
HNSC	TCGA-CV-7427-01A-11R-2081-07
HNSC	TCGA-CN-A49B-01A-31R-A24H-07
HNSC	TCGA-CQ-5334-01A-01R-1686-07
HNSC	TCGA-CV-6936-01A-11R-1915-07
HNSC	TCGA-CV-5431-01A-01R-1514-07
HNSC	TCGA-CV-A468-01A-11R-A266-07
HNSC	TCGA-MZ-A6I9-01A-11R-A31N-07
HNSC	TCGA-DQ-7596-01A-11R-2232-07
HNSC	TCGA-CV-6950-01A-11R-1915-07
HNSC	TCGA-CN-6024-01A-11R-1686-07
HNSC	TCGA-IQ-A61E-01A-22R-A30B-07
HNSC	TCGA-CV-7434-11A-01R-2132-07
HNSC	TCGA-CV-7423-01A-11R-2081-07
HNSC	TCGA-T3-A92N-01A-11R-A39I-07
HNSC	TCGA-CR-7388-01A-11R-2016-07
HNSC	TCGA-BB-A5HY-01A-11R-A28V-07
HNSC	TCGA-BB-A5HZ-01A-21R-A28V-07
HNSC	TCGA-CV-7438-11A-01R-2132-07
HNSC	TCGA-F7-7848-01A-11R-2132-07
HNSC	TCGA-CV-5443-01A-01R-1514-07
HNSC	TCGA-CV-7435-01A-11R-2132-07
HNSC	TCGA-CV-5976-01A-11R-1686-07
HNSC	TCGA-P3-A5QF-01A-11R-A28V-07
HNSC	TCGA-CN-6996-01A-11R-1915-07
HNSC	TCGA-BA-6871-01A-11R-1873-07
KICH	TCGA-KL-8346-01A-11R-2315-07
KICH	TCGA-KN-8422-01A-11R-2315-07
KICH	TCGA-KN-8427-11A-01R-2315-07
KICH	TCGA-KL-8332-01A-11R-2315-07
KICH	TCGA-KM-8439-01A-11R-2315-07
KICH	TCGA-KN-8432-11A-01R-2315-07
KICH	TCGA-KL-8332-11A-01R-2315-07
KICH	TCGA-KN-8431-01A-11R-2315-07
KICH	TCGA-KL-8324-01A-11R-2315-07
KICH	TCGA-KL-8339-01A-11R-2315-07
KICH	TCGA-KN-8437-11A-01R-2315-07
KICH	TCGA-KO-8403-01A-11R-2315-07
KICH	TCGA-KO-8410-01A-11R-2315-07
KICH	TCGA-KM-8440-01A-11R-2315-07
KICH	TCGA-KN-8437-01A-11R-2315-07
KICH	TCGA-KM-8438-01A-11R-2315-07
KICH	TCGA-KL-8341-01A-11R-2315-07
KICH	TCGA-KO-8409-01A-11R-2315-07
KICH	TCGA-KL-8323-01A-21R-2315-07
KICH	TCGA-KO-8407-01A-11R-2315-07
KICH	TCGA-KL-8345-01A-11R-2315-07
KICH	TCGA-KL-8334-01A-11R-2315-07
KICH	TCGA-KL-8340-01A-11R-2315-07
KICH	TCGA-KL-8325-01A-11R-2315-07
KICH	TCGA-KL-8324-11A-01R-2315-07
KIRC	TCGA-B0-5095-01A-01R-1420-07
KIRC	TCGA-B8-A8YJ-01A-13R-A39I-07
KIRC	TCGA-A3-A8CQ-01A-11R-A37O-07
KIRC	TCGA-A3-3358-01A-01R-1541-07
KIRC	TCGA-B0-5077-01A-01R-1334-07
KIRC	TCGA-A3-3378-01A-02R-1325-07
KIRC	TCGA-BP-4169-01A-02R-1289-07
KIRC	TCGA-A3-3306-01A-01R-0864-07
KIRC	TCGA-AK-3447-01A-01R-1766-07
KIRC	TCGA-CJ-5676-01A-11R-1541-07
KIRC	TCGA-BP-4349-01A-01R-1289-07
KIRC	TCGA-CJ-4901-01A-01R-1426-07
KIRC	TCGA-B0-4699-01A-01R-1277-07
KIRC	TCGA-B0-5096-01A-01R-1420-07
KIRC	TCGA-AK-3453-01A-02R-1277-07
KIRC	TCGA-B2-3923-01A-02R-1325-07
KIRC	TCGA-DV-A4W0-01A-11R-A266-07
KIRC	TCGA-BP-5192-01A-01R-1426-07
KIRC	TCGA-B4-5835-01A-11R-1672-07
KIRC	TCGA-BP-4790-01A-01R-1305-07
KIRC	TCGA-AK-3425-01A-02R-1277-07
KIRC	TCGA-CZ-5467-01A-01R-1503-07
KIRC	TCGA-CZ-5988-11A-01R-1672-07
KIRC	TCGA-A3-A6NI-01A-11R-A33J-07
KIRC	TCGA-B0-5705-11A-01R-1541-07
KIRC	TCGA-B2-3924-01A-02R-1325-07
KIRC	TCGA-BP-4968-01A-01R-1334-07
KIRC	TCGA-CJ-5677-01A-11R-1541-07
KIRC	TCGA-B2-5633-01B-04R-A277-07
KIRC	TCGA-CJ-6031-01A-11R-1672-07
KIRC	TCGA-CZ-4865-11A-01R-1503-07
KIRC	TCGA-B8-5162-01A-01R-1420-07
KIRC	TCGA-B8-5550-01A-01R-1541-07
KIRC	TCGA-MW-A4EC-01A-11R-A266-07
KIRC	TCGA-CZ-4862-01A-01R-1305-07
KIRC	TCGA-B0-4817-01A-01R-1277-07
KIRC	TCGA-BP-4354-01A-02R-1289-07
KIRC	TCGA-CZ-5985-11A-01R-1672-07
KIRC	TCGA-G6-A8L6-01A-11R-A37O-07
KIRC	TCGA-A3-3372-01A-02R-1325-07
KIRC	TCGA-B0-4707-01A-01R-1277-07
KIRC	TCGA-B0-5106-01A-01R-1420-07
KIRC	TCGA-CW-6087-11A-01R-1672-07
KIRC	TCGA-BP-4789-01A-01R-1305-07
KIRC	TCGA-BP-5178-01A-01R-1426-07
KIRC	TCGA-B8-5551-01A-01R-1541-07
KIRC	TCGA-AK-3453-01A-02R-1277-07
KIRC	TCGA-BP-5174-01A-01R-1426-07
KIRC	TCGA-A3-3367-01A-02R-1420-07
KIRC	TCGA-B0-5699-01A-11R-1541-07
KIRC	TCGA-B8-A7U6-01A-12R-A37O-07
KIRC	TCGA-B8-4621-01A-01R-1503-07
KIRC	TCGA-B8-4151-01A-01R-1188-07
KIRC	TCGA-B2-5636-11A-01R-1541-07
KIRC	TCGA-BP-4962-01A-01R-1334-07
KIRC	TCGA-DV-A4VX-01A-11R-A266-07
KIRC	TCGA-CJ-6030-01A-11R-1672-07
KIRC	TCGA-CJ-5689-01A-11R-1541-07
KIRC	TCGA-BP-4999-01A-01R-1334-07
KIRC	TCGA-BP-5004-01A-01R-1334-07
KIRC	TCGA-B0-5701-11A-01R-1541-07
KIRP	TCGA-IA-A83S-01A-11R-A355-07
KIRP	TCGA-BQ-7050-01A-11R-1965-07
KIRP	TCGA-AL-3472-01A-01R-1193-07
KIRP	TCGA-PJ-A5Z8-01A-11R-A28H-07
KIRP	TCGA-G7-6795-01A-11R-1965-07
KIRP	TCGA-DZ-6133-11A-01R-1965-07
KIRP	TCGA-B3-3925-01A-02R-1351-07
KIRP	TCGA-F9-A8NY-01A-11R-A36F-07
KIRP	TCGA-UZ-A9PP-01A-11R-A42S-07
KIRP	TCGA-A4-7996-01A-11R-2204-07
KIRP	TCGA-BQ-5885-01A-11R-1592-07
KIRP	TCGA-B9-4116-01A-02R-1351-07
KIRP	TCGA-MH-A55W-01A-11R-A26U-07
KIRP	TCGA-BQ-7061-01A-11R-1965-07
KIRP	TCGA-BQ-5876-01A-11R-1592-07
KIRP	TCGA-BQ-7044-11A-01R-1965-07
KIRP	TCGA-SX-A71S-01A-11R-A33Z-07
KIRP	TCGA-UZ-A9PU-01A-11R-A42S-07
KIRP	TCGA-AL-3467-01A-02R-1351-07
KIRP	TCGA-5P-A9JZ-01A-11R-A42S-07
KIRP	TCGA-HE-A5NI-01A-11R-A26U-07
KIRP	TCGA-5P-A9KH-01A-11R-A42S-07
KIRP	TCGA-GL-7966-01A-11R-2204-07
KIRP	TCGA-B9-A8YI-01A-21R-A37K-07
KIRP	TCGA-DZ-6134-01A-11R-1965-07
KIRP	TCGA-5P-A9JW-01A-11R-A42S-07
KIRP	TCGA-V9-A7HT-01A-11R-A33Z-07
KIRP	TCGA-2Z-A9JK-01A-11R-A42S-07
KIRP	TCGA-HE-A5NJ-01A-11R-A26U-07
KIRP	TCGA-BQ-7061-11A-01R-1965-07
KIRP	TCGA-GL-7966-11A-01R-2204-07
KIRP	TCGA-BQ-7053-01A-11R-1965-07
KIRP	TCGA-B9-5156-01A-01R-1592-07
LAML	TCGA-AB-2882-03A-01T-0740-13
LAML	TCGA-AB-2843-03A-01T-0736-13
LAML	TCGA-AB-2993-03A-01T-0735-13
LAML	TCGA-AB-3002-03A-01T-0736-13
LAML	TCGA-AB-2970-03A-01T-0734-13
LAML	TCGA-AB-2877-03A-01T-0735-13
LAML	TCGA-AB-2878-03A-01T-0734-13
LAML	TCGA-AB-2881-03A-01T-0735-13
LAML	TCGA-AB-2977-03B-01T-0760-13
LAML	TCGA-AB-2901-03A-01T-0735-13
LAML	TCGA-AB-2918-03A-01T-0740-13
LAML	TCGA-AB-2908-03A-01T-0740-13
LAML	TCGA-AB-2826-03A-01T-0734-13
LAML	TCGA-AB-2862-03A-01T-0736-13
LAML	TCGA-AB-2940-03A-01T-0736-13
LAML	TCGA-AB-2934-03A-01T-0740-13
LAML	TCGA-AB-2904-03A-01T-0734-13
LAML	TCGA-AB-2834-03A-01T-0734-13
LAML	TCGA-AB-2838-03A-01T-0736-13
LGG	TCGA-S9-A7IS-01A-11R-A34F-07
LGG	TCGA-P5-A77W-01A-11R-A32Q-07
LGG	TCGA-E1-5304-01A-01R-1470-07
LGG	TCGA-DB-A4XA-01A-11R-A26U-07
LGG	TCGA-FG-A60K-01A-11R-A29R-07
LGG	TCGA-DU-7309-01A-11R-2090-07
LGG	TCGA-DH-5141-01A-01R-1470-07
LGG	TCGA-DU-8163-01A-11R-2256-07
LGG	TCGA-FG-A87Q-01A-11R-A36H-07
LGG	TCGA-E1-A7Z6-01A-11R-A34R-07
LGG	TCGA-DU-6405-01A-11R-1708-07
LGG	TCGA-DB-A64U-01A-11R-A29R-07
LGG	TCGA-DU-A5TY-01A-11R-A28M-07
LGG	TCGA-TQ-A7RO-01A-11R-A33Z-07
LGG	TCGA-FG-6690-01A-11R-1896-07
LGG	TCGA-CS-6666-01A-11R-1896-07
LGG	TCGA-HW-8319-01A-11R-2404-07
LGG	TCGA-FN-7833-01A-11R-2090-07
LGG	TCGA-HT-7467-01A-11R-2027-07
LGG	TCGA-DH-A7UR-01A-11R-A33Z-07
LGG	TCGA-DH-A669-02A-11R-A31N-07
LGG	TCGA-CS-4944-01A-01R-1470-07
LGG	TCGA-HT-A619-01A-11R-A29R-07
LGG	TCGA-S9-A7R2-01A-21R-A34R-07
LGG	TCGA-VM-A8CB-01A-11R-A36H-07
LGG	TCGA-DU-A76O-01A-11R-A32Q-07
LGG	TCGA-S9-A6U0-01A-12R-A32Q-07
LGG	TCGA-HT-7606-01A-11R-2090-07
LGG	TCGA-DU-A7T6-01A-11R-A33Z-07
LGG	TCGA-DU-7009-01A-11R-2027-07
LGG	TCGA-HT-7882-01A-11R-2403-07
LGG	TCGA-S9-A7R3-01A-11R-A34R-07
LGG	TCGA-DU-8166-01A-11R-2256-07
LGG	TCGA-DU-A7TA-01A-11R-A33Z-07
LGG	TCGA-TQ-A8XE-01A-11R-A36H-07
LGG	TCGA-P5-A72U-01A-31R-A32Q-07
LGG	TCGA-VM-A8C9-01A-11R-A36H-07
LGG	TCGA-HT-8558-01A-21R-2404-07
LGG	TCGA-QH-A6CV-01A-11R-A31N-07
LGG	TCGA-P5-A780-01A-12R-A32Q-07
LGG	TCGA-HT-7476-01A-11R-2027-07
LGG	TCGA-TM-A84I-01A-11R-A36H-07
LGG	TCGA-KT-A74X-01A-11R-A32Q-07
LGG	TCGA-DU-A6S2-01A-21R-A32Q-07
LGG	TCGA-FG-A70Y-01A-12R-A34R-07
LGG	TCGA-S9-A7J0-01A-11R-A34F-07
LGG	TCGA-DH-5143-01A-01R-1470-07
LGG	TCGA-FG-8189-01B-11R-A28M-07
LGG	TCGA-DU-A76R-01A-11R-A32Q-07
LGG	TCGA-TQ-A7RR-01A-21R-A34F-07
LGG	TCGA-HT-7603-01A-21R-2090-07
LGG	TCGA-HW-8321-01A-11R-2404-07
LGG	TCGA-DU-6403-01A-11R-1708-07
LIHC	TCGA-ES-A2HS-01A-11R-A180-07
LIHC	TCGA-DD-AAE1-01A-11R-A41C-07
LIHC	TCGA-ED-A5KG-01A-11R-A27V-07
LIHC	TCGA-DD-AACN-01A-11R-A41C-07
LIHC	TCGA-CC-5261-01A-01R-A131-07
LIHC	TCGA-T1-A6J8-01A-11R-A32O-07
LIHC	TCGA-CC-A3MA-01A-11R-A213-07
LIHC	TCGA-ZP-A9D1-01A-11R-A38B-07
LIHC	TCGA-DD-AACV-01A-11R-A41C-07
LIHC	TCGA-DD-A1EK-01A-11R-A213-07
LIHC	TCGA-CC-A1HT-01A-11R-A131-07
LIHC	TCGA-WX-AA44-01A-11R-A39D-07
LIHC	TCGA-CC-5262-01A-01R-A131-07
LIHC	TCGA-2V-A95S-01A-11R-A37K-07
LIHC	TCGA-FV-A3R2-01A-11R-A22L-07
LIHC	TCGA-BC-A216-11A-11R-A155-07
LIHC	TCGA-DD-A4NJ-01A-11R-A27V-07
LIHC	TCGA-DD-A118-01A-11R-A131-07
LIHC	TCGA-BC-A10Q-11A-11R-A131-07
LIHC	TCGA-BC-A10Z-11A-11R-A131-07
LIHC	TCGA-CC-A7IF-01A-11R-A33J-07
LIHC	TCGA-RC-A7SB-01A-21R-A352-07
LIHC	TCGA-DD-A3A4-01A-11R-A22L-07
LIHC	TCGA-G3-AAV2-01A-11R-A37K-07
LIHC	TCGA-G3-A25V-01A-11R-A16W-07
LIHC	TCGA-K7-A6G5-01A-11R-A311-07
LIHC	TCGA-WJ-A86L-01A-12R-A39D-07
LIHC	TCGA-RC-A6M3-01A-11R-A32O-07
LIHC	TCGA-DD-A3A1-01A-11R-A213-07
LIHC	TCGA-DD-A39X-01A-11R-A213-07
LIHC	TCGA-DD-AADQ-01A-11R-A41C-07
LIHC	TCGA-ED-A7PZ-01A-11R-A33R-07
LIHC	TCGA-DD-A1EG-01A-11R-A213-07
LIHC	TCGA-DD-A11D-11A-12R-A131-07
LIHC	TCGA-DD-AACP-01A-11R-A41C-07
LIHC	TCGA-G3-A7M6-01A-11R-A33R-07
LIHC	TCGA-G3-AAV0-01A-11R-A37K-07
LIHC	TCGA-ED-A8O6-01A-11R-A36F-07
LIHC	TCGA-DD-AADA-01A-11R-A41C-07
LIHC	TCGA-DD-A4NE-01A-11R-A27V-07
LIHC	TCGA-DD-A39V-11A-11R-A213-07
LIHC	TCGA-CC-A7IK-01A-12R-A33R-07
LUAD	TCGA-44-7667-01A-31R-2066-07
LUAD	TCGA-05-4398-01A-01R-1206-07
LUAD	TCGA-49-AAR9-01A-21R-A41B-07
LUAD	TCGA-62-8394-01A-11R-2326-07
LUAD	TCGA-75-6205-01A-11R-1755-07
LUAD	TCGA-55-6972-01A-11R-1949-07
LUAD	TCGA-05-5425-01A-02R-1628-07
LUAD	TCGA-55-7574-01A-11R-2039-07
LUAD	TCGA-49-6745-01A-11R-1858-07
LUAD	TCGA-75-7031-01A-11R-1949-07
LUAD	TCGA-44-2657-01A-01R-1107-07
LUAD	TCGA-95-7944-01A-11R-2187-07
LUAD	TCGA-49-AARQ-01A-11R-A41B-07
LUAD	TCGA-78-8662-01A-11R-2403-07
LUAD	TCGA-55-A494-01A-11R-A24X-07
LUAD	TCGA-86-7701-01A-11R-2170-07
LUAD	TCGA-44-6777-01A-11R-1858-07
LUAD	TCGA-75-6214-01A-41R-1949-07
LUAD	TCGA-67-3770-01A-01R-0946-07
LUAD	TCGA-44-A4SS-01A-11R-A24X-07
LUAD	TCGA-44-4112-01B-06R-A277-07
LUAD	TCGA-49-6742-01A-11R-1858-07
LUAD	TCGA-J2-A4AD-01A-11R-A24H-07
LUAD	TCGA-49-6745-11A-01R-1858-07
LUAD	TCGA-44-6146-01B-04R-A277-07
LUAD	TCGA-MP-A4SY-01A-21R-A24X-07
LUAD	TCGA-53-A4EZ-01A-12R-A24X-07
LUAD	TCGA-50-5936-01A-11R-1628-07
LUAD	TCGA-62-A46U-01A-11R-A24H-07
LUAD	TCGA-55-6982-01A-11R-1949-07
LUAD	TCGA-44-2655-11A-01R-1758-07
LUAD	TCGA-55-7284-01B-11R-2241-07
LUAD	TCGA-44-5644-01A-21R-2039-07
LUAD	TCGA-05-4417-01A-22R-1858-07
LUAD	TCGA-91-8497-01A-11R-2403-07
LUAD	TCGA-69-7764-01A-11R-2170-07
LUAD	TCGA-49-4490-01A-21R-1858-07
LUAD	TCGA-91-6835-11A-01R-1858-07
LUAD	TCGA-50-6673-01A-11R-1949-07
LUAD	TCGA-97-8174-01A-11R-2287-07
LUAD	TCGA-86-8076-01A-31R-2241-07
LUAD	TCGA-80-5607-01A-31R-1949-07
LUAD	TCGA-67-3771-01A-01R-0946-07
LUAD	TCGA-73-4676-11A-01R-1755-07
LUAD	TCGA-49-4501-01A-01R-1206-07
LUAD	TCGA-05-4405-01A-21R-1858-07
LUAD	TCGA-55-8208-01A-11R-2241-07
LUAD	TCGA-55-7570-01A-11R-2039-07
LUAD	TCGA-50-5045-01A-01R-1628-07
LUAD	TCGA-MP-A4TI-01A-21R-A24X-07
LUAD	TCGA-55-7910-01A-11R-2170-07
LUAD	TCGA-86-8278-01A-11R-2287-07
LUAD	TCGA-75-5122-01A-01R-1755-07
LUAD	TCGA-55-7281-01A-11R-2039-07
LUAD	TCGA-97-7938-01A-11R-2170-07
LUAD	TCGA-55-8505-01A-11R-2403-07
LUAD	TCGA-44-2665-01A-01R-A278-07
LUSC	TCGA-43-6143-01A-11R-1820-07
LUSC	TCGA-52-7622-01A-11R-2125-07
LUSC	TCGA-96-8169-01A-11R-2296-07
LUSC	TCGA-85-8052-01A-11R-2247-07
LUSC	TCGA-77-8146-01A-11R-2247-07
LUSC	TCGA-58-8391-01A-11R-2326-07
LUSC	TCGA-66-2778-01A-02R-0851-07
LUSC	TCGA-NC-A5HO-01A-11R-A26W-07
LUSC	TCGA-63-A5MP-01A-11R-A26W-07
LUSC	TCGA-43-A56V-01A-11R-A26W-07
LUSC	TCGA-85-8355-01A-11R-2296-07
LUSC	TCGA-O2-A5IB-01A-11R-A27Q-07
LUSC	TCGA-37-4133-01A-01R-1100-07
LUSC	TCGA-NC-A5HP-01A-11R-A26W-07
LUSC	TCGA-85-A4QR-01A-11R-A24Z-07
LUSC	TCGA-98-8021-01A-11R-2247-07
LUSC	TCGA-98-A539-01A-31R-A262-07
LUSC	TCGA-77-A5FZ-01A-31R-A27Q-07
LUSC	TCGA-77-A5G8-01B-11R-A27Q-07
LUSC	TCGA-39-5039-01A-01R-1443-07
LUSC	TCGA-94-7557-01A-11R-2125-07
LUSC	TCGA-34-5241-01A-01R-1443-07
LUSC	TCGA-21-1082-01A-01R-0692-07
LUSC	TCGA-56-7582-01A-11R-2045-07
LUSC	TCGA-21-1076-01A-02R-0692-07
LUSC	TCGA-22-5482-11A-01R-1635-07
LUSC	TCGA-60-2715-01A-01R-0851-07
LUSC	TCGA-66-2781-01A-01R-0851-07
LUSC	TCGA-56-7823-11A-01R-2247-07
LUSC	TCGA-34-5240-01A-01R-1443-07
LUSC	TCGA-22-0940-01A-01R-0692-07
LUSC	TCGA-63-A5MJ-01A-11R-A27Q-07
LUSC	TCGA-21-5786-01A-01R-1635-07
LUSC	TCGA-63-5128-01A-01R-1443-07
LUSC	TCGA-18-3414-01A-01R-0980-07
LUSC	TCGA-56-8304-01A-11R-2326-07
LUSC	TCGA-94-A5I6-01A-21R-A27Q-07
LUSC	TCGA-37-3792-01A-01R-0980-07
LUSC	TCGA-60-2724-01A-01R-0851-07
LUSC	TCGA-66-2734-01A-01R-0980-07
LUSC	TCGA-43-6143-11A-01R-1820-07
LUSC	TCGA-18-3415-01A-01R-0980-07
LUSC	TCGA-63-A5MH-01A-12R-A27Q-07
LUSC	TCGA-77-7142-01A-11R-2045-07
LUSC	TCGA-33-AASI-01A-22R-A405-07
LUSC	TCGA-22-5491-01A-01R-1635-07
LUSC	TCGA-34-5239-01A-21R-1820-07
LUSC	TCGA-56-7582-11A-01R-2045-07
LUSC	TCGA-60-2725-01A-01R-1201-07
LUSC	TCGA-94-7033-01A-11R-1949-07
LUSC	TCGA-21-1071-01A-01R-0692-07
LUSC	TCGA-98-A53C-01A-11R-A262-07
LUSC	TCGA-33-6737-11A-01R-1820-07
LUSC	TCGA-60-2697-01A-11R-2125-07
LUSC	TCGA-92-7341-01A-31R-2045-07
MESO	TCGA-3H-AB3U-01A-21R-A40A-07
MESO	TCGA-TS-A7PB-01A-11R-A34F-07
MESO	TCGA-MQ-A4LI-01A-11R-A34F-07
MESO	TCGA-UT-A88C-01B-11R-A40A-07
MESO	TCGA-TS-A7P8-01A-11R-A34F-07
MESO	TCGA-YS-A95B-01A-11R-A40A-07
MESO	TCGA-3U-A98I-01A-11R-A40A-07
MESO	TCGA-UD-AABY-01A-12R-A40A-07
MESO	TCGA-3H-AB3M-01A-11R-A40A-07
MESO	TCGA-MQ-A6BS-01A-12R-A34F-07
MESO	TCGA-TS-A8AF-01A-11R-A40A-07
MESO	TCGA-ZN-A9VV-01A-11R-A40A-07
MESO	TCGA-3U-A98E-01A-11R-A40A-07
MESO	TCGA-TS-A7P6-01A-21R-A34F-07
MESO	TCGA-ZN-A9VU-01A-11R-A40A-07
MESO	TCGA-UD-AAC6-01A-11R-A40A-07
MESO	TCGA-ZN-A9VQ-01A-11R-A40A-07
MESO	TCGA-MQ-A6BQ-01A-11R-A34F-07
MESO	TCGA-TS-A8AI-01A-11R-A40A-07
MESO	TCGA-TS-A8AV-01A-12R-A40A-07
NB	SEQC_NB001_BD03U8ACXX_L7_CGATGT
NB	SEQC_NB002_BD03U8ACXX_L7_TGACCA
NB	SEQC_NB003_BD03U8ACXX_L7_ACAGTG
NB	SEQC_NB004_BD03U8ACXX_L7_GCCAAT
NB	SEQC_NB005_BD03U8ACXX_L7_CAGATC
NB	SEQC_NB006_BD03U8ACXX_L7_CTTGTA
NB	SEQC_NB007_BD03U8ACXX_L8_CGATGT
NB	SEQC_NB008_BD03U8ACXX_L8_TGACCA
NB	SEQC_NB009_BD03U8ACXX_L8_ACAGTG
NB	SEQC_NB010_BD03U8ACXX_L8_GCCAAT
NB	SEQC_NB011_BD03U8ACXX_L8_CAGATC
NB	SEQC_NB012_BD03U8ACXX_L8_CTTGTA
NB	SEQC_NB013_BC02FPACXX_L1_CGATGT
NB	SEQC_NB014_BC02FPACXX_L1_TGACCA
NB	SEQC_NB015_BC02FPACXX_L1_ACAGTG
NB	SEQC_NB016_BC02FPACXX_L1_GCCAAT
NB	SEQC_NB017_BC02FPACXX_L1_CAGATC
NB	SEQC_NB018_BC02FPACXX_L1_CTTGTA
NB	SEQC_NB019_BC02FPACXX_L2_CGATGT
NB	SEQC_NB020_BC02FPACXX_L2_TGACCA
NB	SEQC_NB021_BC02FPACXX_L2_ACAGTG
NB	SEQC_NB022_BC02FPACXX_L2_GCCAAT
NB	SEQC_NB023_BC02FPACXX_L2_CAGATC
NB	SEQC_NB024_BC02FPACXX_L2_CTTGTA
NB	SEQC_NB025_BC02FPACXX_L3_CGATGT
NB	SEQC_NB026_BC02FPACXX_L3_TGACCA
NB	SEQC_NB027_BC02FPACXX_L3_ACAGTG
NB	SEQC_NB028_BC02FPACXX_L3_GCCAAT
NB	SEQC_NB029_BC02FPACXX_L3_CAGATC
NB	SEQC_NB030_BC02FPACXX_L3_CTTGTA
NB	SEQC_NB031_BC02FPACXX_L4_CGATGT
NB	SEQC_NB032_BC02FPACXX_L4_TGACCA
NB	SEQC_NB033_BC02FPACXX_L4_ACAGTG
NB	SEQC_NB034_BC02FPACXX_L4_GCCAAT
NB	SEQC_NB035_BC02FPACXX_L4_CAGATC
NB	SEQC_NB036_BC02FPACXX_L4_CTTGTA
NB	SEQC_NB037_BC02FPACXX_L5_CGATGT
NB	SEQC_NB038_BC02FPACXX_L5_TGACCA
NB	SEQC_NB039_BC02FPACXX_L5_ACAGTG
NB	SEQC_NB040_BC02FPACXX_L5_GCCAAT
NB	SEQC_NB041_BC02FPACXX_L5_CAGATC
NB	SEQC_NB042_BC02FPACXX_L5_CTTGTA
NB	SEQC_NB043_BC02FPACXX_L6_CGATGT
NB	SEQC_NB044_BC02FPACXX_L6_TGACCA
NB	SEQC_NB045_BC02FPACXX_L6_ACAGTG
NB	SEQC_NB046_BC02FPACXX_L6_GCCAAT
NB	SEQC_NB047_BC02FPACXX_L6_CAGATC
NB	SEQC_NB048_BC02FPACXX_L6_CTTGTA
NB	SEQC_NB049_BC02FPACXX_L7_CGATGT
NB	SEQC_NB050_BC02FPACXX_L7_TGACCA
NB	SEQC_NB070_BD053GACXX_L2_GATCAG
NB	SEQC_NB082_BD053GACXX_L4_GATCAG
NB	SEQC_NB092_BD053GACXX_L6_TTAGGC
NB	SEQC_NB111_AD054EACXX_L2_ACAGTG
NB	SEQC_NB140_AD054EACXX_L7_TTAGGC
NB	SEQC_NB144_AD054EACXX_L7_GATCAG
NB	SEQC_NB147_AD054EACXX_L8_TTAGGC
NB	SEQC_NB156_AD053VACXX_L1_GGCTAC
NB	SEQC_NB173_AD053VACXX_L4_TAGCTT
NB	SEQC_NB176_AD053VACXX_L5_TTAGGC
NB	SEQC_NB195_AD053VACXX_L8_GCCAAT
NB	SEQC_NB207_BD054AACXX_L2_ACAGTG
NB	SEQC_NB226_BD054AACXX_L5_ACTTGA
NB	SEQC_NB251_BD0JPPACXX_L3_GATCAG
NB	SEQC_NB252_BD0JPPACXX_L3_GGCTAC
NB	SEQC_NB258_AD0559ACXX_L2_CTTGTA
NB	SEQC_NB261_AD0559ACXX_L3_ACAGTG
NB	SEQC_NB266_AD0559ACXX_L4_TGACCA
NB	SEQC_NB267_AD0559ACXX_L4_GCCAAT
NB	SEQC_NB279_AD0559ACXX_L6_GCCAAT
NB	SEQC_NB282_AD0559ACXX_L6_CTTGTA
NB	SEQC_NB300_AC02GWACXX_L1_CTTGTA
NB	SEQC_NB310_AC02GWACXX_L3_ACTTGA
NB	SEQC_NB319_AC02GWACXX_L5_CGATGT
NB	SEQC_NB326_AC02GWACXX_L6_TTAGGC
NB	SEQC_NB327_AC02GWACXX_L6_ACAGTG
NB	SEQC_NB329_AC02GWACXX_L6_GATCAG
NB	SEQC_NB338_AC02GWACXX_L8_TTAGGC
NB	SEQC_NB345_AC06K2ACXX_L1_GCCAAT
NB	SEQC_NB348_AC06K2ACXX_L1_CTTGTA
NB	SEQC_NB380_AC06K2ACXX_L7_TGACCA
NB	SEQC_NB401_AD0HP6ACXX_L2_TAGCTT
NB	SEQC_NB403_AD0HP6ACXX_L3_ATCACG
NB	SEQC_NB410_AD0HP6ACXX_L4_TGACCA
NB	SEQC_NB420_AD0HP6ACXX_L5_GGCTAC
NB	SEQC_NB429_AD0HP6ACXX_L7_ACAGTG
NB	SEQC_NB431_AD0HP6ACXX_L7_GATCAG
NB	SEQC_NB432_AD0HP6ACXX_L7_GGCTAC
NB	SEQC_NB456_BD0C70ACXX_L3_GGCTAC
NB	SEQC_NB461_BD0C70ACXX_L4_GATCAG
NB	SEQC_NB478_BD0C70ACXX_L7_CAGATC
OV	TCGA-57-1585-01A-01R-1566-13
OV	TCGA-13-1507-01A-01R-1565-13
OV	TCGA-25-1623-01A-01R-1566-13
OV	TCGA-29-1694-01A-01R-1567-13
OV	TCGA-29-1774-01A-01R-1567-13
OV	TCGA-OY-A56P-01A-12R-A406-31
OV	TCGA-10-0927-01A-02R-1564-13
OV	TCGA-13-1482-01A-01R-1565-13
OV	TCGA-13-0923-01A-01R-1564-13
OV	TCGA-31-1959-01A-01R-1568-13
OV	TCGA-29-2427-01A-01R-1569-13
OV	TCGA-29-1693-01A-01R-1567-13
OV	TCGA-23-1030-01A-02R-1564-13
OV	TCGA-61-2104-01A-01R-1568-13
OV	TCGA-13-0920-01A-01R-1564-13
OV	TCGA-25-1633-01A-01R-1566-13
OV	TCGA-13-1407-01A-01R-1565-13
OV	TCGA-5X-AA5U-01A-11R-A406-31
OV	TCGA-04-1337-01A-01R-1564-13
OV	TCGA-29-1697-01A-01R-1567-13
OV	TCGA-13-0916-01A-01R-1564-13
OV	TCGA-24-0968-01A-01R-1569-13
OV	TCGA-59-2363-01A-01R-1569-13
OV	TCGA-24-2290-01A-01R-1568-13
OV	TCGA-25-1626-01A-01R-1566-13
OV	TCGA-61-1740-01A-01R-1567-13
OV	TCGA-29-1707-02A-01R-1567-13
OV	TCGA-24-1844-01A-01R-1567-13
OV	TCGA-24-1550-01A-01R-1566-13
OV	TCGA-29-A5NZ-01A-11R-A406-31
OV	TCGA-09-2051-01A-01R-1568-13
OV	TCGA-VG-A8LO-01A-11R-A406-31
OV	TCGA-10-0933-01A-01R-1569-13
OV	TCGA-24-2038-01A-01R-1568-13
OV	TCGA-04-1350-01A-01R-1565-13
OV	TCGA-24-1105-01A-01R-1565-13
OV	TCGA-61-1911-01A-01R-1567-13
OV	TCGA-20-0987-01A-02R-1564-13
OV	TCGA-24-0982-01A-01R-1565-13
OV	TCGA-24-2254-01A-01R-1568-13
OV	TCGA-09-2048-01A-01R-1568-13
OV	TCGA-24-1470-01A-01R-1566-13
OV	TCGA-24-2280-01A-01R-1568-13
PAAD	TCGA-IB-A7LX-01A-12R-A36G-07
PAAD	TCGA-H6-8124-11A-01R-2404-07
PAAD	TCGA-IB-A5SS-01A-11R-A32O-07
PAAD	TCGA-F2-A7TX-01A-33R-A38C-07
PAAD	TCGA-IB-AAUR-01A-21R-A38C-07
PAAD	TCGA-FB-AAPZ-01A-11R-A41B-07
PAAD	TCGA-FB-A545-01A-11R-A26U-07
PAAD	TCGA-YB-A89D-11A-11R-A36G-07
PAAD	TCGA-FB-AAQ1-01A-12R-A41B-07
PAAD	TCGA-F2-7276-01A-11R-2156-07
PAAD	TCGA-3A-A9IZ-01A-12R-A41B-07
PAAD	TCGA-IB-7647-01A-11R-2156-07
PAAD	TCGA-H6-A45N-11A-12R-A26U-07
PAAD	TCGA-HZ-A77Q-01A-11R-A36G-07
PAAD	TCGA-HV-A7OL-01A-11R-A33R-07
PAAD	TCGA-IB-8127-01A-11R-2404-07
PAAD	TCGA-3A-A9I5-01A-11R-A38C-07
PAAD	TCGA-FB-AAQ2-01A-31R-A41B-07
PAAD	TCGA-3A-A9IV-01A-11R-A41B-07
PAAD	TCGA-IB-7890-01A-12R-2204-07
PAAD	TCGA-XN-A8T3-01A-11R-A36G-07
PAAD	TCGA-HZ-A49I-01A-12R-A26U-07
PAAD	TCGA-2J-AABV-01A-12R-A41B-07
PCPG	TCGA-SR-A6MQ-01A-11R-A35L-07
PCPG	TCGA-QR-A6GS-01A-11R-A35K-07
PCPG	TCGA-WB-A80P-01A-11R-A35L-07
PCPG	TCGA-QR-A6GX-01A-11R-A35K-07
PCPG	TCGA-WB-A814-01A-11R-A35L-07
PCPG	TCGA-QR-A70P-01A-11R-A35K-07
PCPG	TCGA-WB-A81E-01A-11R-A35L-07
PCPG	TCGA-S7-A7WX-01A-11R-A35L-07
PCPG	TCGA-QR-A70W-01A-12R-A35K-07
PCPG	TCGA-WB-A821-01A-11R-A35L-07
PCPG	TCGA-SR-A6MY-01A-11R-A35L-07
PCPG	TCGA-QR-A6H1-01A-11R-A35K-07
PCPG	TCGA-QR-A70V-01A-11R-A35K-07
PCPG	TCGA-P8-A5KD-11A-11R-A35K-07
PCPG	TCGA-SQ-A6I4-01A-11R-A35L-07
PCPG	TCGA-P8-A5KC-11A-11R-A35K-07
PCPG	TCGA-W2-A7H5-01B-11R-A35L-07
PCPG	TCGA-WB-A80N-01A-11R-A35L-07
PCPG	TCGA-P8-A5KC-01A-11R-A35K-07
PCPG	TCGA-RW-A67W-01A-11R-A35K-07
PCPG	TCGA-SP-A6QI-01A-12R-A35L-07
PCPG	TCGA-WB-A80Y-01A-11R-A35L-07
PRAD	TCGA-2A-A8VV-01A-11R-A37L-07
PRAD	TCGA-YL-A8SB-01A-31R-A37L-07
PRAD	TCGA-HC-7752-11A-01R-2118-07
PRAD	TCGA-KK-A7AV-01A-11R-A32O-07
PRAD	TCGA-EJ-7783-11A-01R-2118-07
PRAD	TCGA-XA-A8JR-01A-11R-A36G-07
PRAD	TCGA-G9-6365-01A-11R-1789-07
PRAD	TCGA-FC-A66V-01A-21R-A30B-07
PRAD	TCGA-KK-A7B1-01A-11R-A32O-07
PRAD	TCGA-EJ-A7NK-01A-12R-A352-07
PRAD	TCGA-YL-A8SI-01A-11R-A41O-07
PRAD	TCGA-XK-AAJP-01A-11R-A41O-07
PRAD	TCGA-J4-A67L-01A-11R-A30B-07
PRAD	TCGA-XJ-A9DI-01A-11R-A37L-07
PRAD	TCGA-ZG-A9LB-01A-11R-A41O-07
PRAD	TCGA-YL-A8HK-01A-11R-A36G-07
PRAD	TCGA-EJ-A6RC-01A-11R-A32O-07
PRAD	TCGA-EJ-7318-01B-11R-A32O-07
PRAD	TCGA-EJ-5530-01A-01R-1580-07
PRAD	TCGA-KK-A7B4-01A-11R-A32O-07
PRAD	TCGA-EJ-7784-11A-01R-2118-07
PRAD	TCGA-EJ-7325-01B-11R-A32O-07
PRAD	TCGA-HC-A9TH-01A-11R-A41O-07
PRAD	TCGA-VP-A87B-01A-11R-A352-07
PRAD	TCGA-VN-A943-01A-11R-A41O-07
PRAD	TCGA-G9-6363-11A-01R-1789-07
PRAD	TCGA-XK-AAIR-01A-11R-A41O-07
PRAD	TCGA-G9-6336-01A-11R-1789-07
PRAD	TCGA-HC-A6AL-01A-11R-A30B-07
PRAD	TCGA-EJ-5512-01A-01R-1580-07
PRAD	TCGA-G9-7523-01A-11R-2263-07
PRAD	TCGA-EJ-5542-01A-01R-1580-07
PRAD	TCGA-2A-A8W1-01A-11R-A37L-07
PRAD	TCGA-KC-A7FE-01A-12R-A33R-07
PRAD	TCGA-H9-A6BX-01A-31R-A311-07
PRAD	TCGA-G9-6494-01A-11R-1789-07
PRAD	TCGA-HI-7168-01A-11R-2118-07
PRAD	TCGA-V1-A9O9-01A-11R-A41O-07
PRAD	TCGA-EJ-5519-01A-01R-1580-07
PRAD	TCGA-HC-A6AO-01A-11R-A30B-07
PRAD	TCGA-YL-A9WH-01A-11R-A37L-07
PRAD	TCGA-EJ-7312-01B-21R-A32O-07
PRAD	TCGA-EJ-7321-01A-31R-2263-07
PRAD	TCGA-V1-A8WS-01A-11R-A37L-07
PRAD	TCGA-G9-6351-01A-21R-1965-07
PRAD	TCGA-MG-AAMC-01A-11R-A41O-07
PRAD	TCGA-HC-7740-11A-01R-2118-07
PRAD	TCGA-V1-A9Z7-01A-11R-A41O-07
PRAD	TCGA-G9-6343-01A-21R-1965-07
PRAD	TCGA-VN-A88Q-01A-11R-A352-07
PRAD	TCGA-HC-7750-01A-11R-2118-07
PRAD	TCGA-V1-A8MU-01A-11R-A37L-07
PRAD	TCGA-KK-A5A1-01A-11R-A29R-07
PRAD	TCGA-XJ-A83H-01A-11R-A352-07
PRAD	TCGA-KK-A6E2-01A-11R-A311-07
READ	TCGA-AG-A023-01A-01R-A00A-07
READ	TCGA-AH-6547-01A-11R-1830-07
READ	TCGA-CI-6622-01A-11R-1830-07
READ	TCGA-EI-6883-01A-31R-1928-07
READ	TCGA-AG-A014-01A-02R-A002-07
READ	TCGA-AG-A026-01A-01R-A00A-07
READ	TCGA-AF-4110-01A-02R-1736-07
READ	TCGA-AF-2687-01A-02R-1736-07
READ	TCGA-AF-2689-11A-01R-A32Z-07
READ	TCGA-EF-5831-01A-01R-1660-07
READ	TCGA-EI-6881-01A-11R-A32Z-07
READ	TCGA-DY-A1DD-01A-21R-A155-07
READ	TCGA-DC-4745-01A-01R-A32Z-07
READ	TCGA-EI-6510-01A-11R-1736-07
READ	TCGA-BM-6198-01A-11R-1736-07
READ	TCGA-AG-3594-01A-02R-0821-07
READ	TCGA-AF-6136-01A-11R-1830-07
READ	TCGA-DY-A1H8-01A-21R-A155-07
READ	TCGA-AG-3725-11A-01R-1736-07
READ	TCGA-F5-6863-01A-11R-1928-07
READ	TCGA-AG-3742-11A-01R-1660-07
READ	TCGA-AG-3890-01A-01R-1119-07
READ	TCGA-AG-A032-01A-01R-A00A-07
READ	TCGA-DC-6160-01A-11R-1660-07
READ	TCGA-EI-7004-01A-11R-1928-07
READ	TCGA-AF-2692-11A-01R-A32Z-07
READ	TCGA-AG-3731-01A-11R-1736-07
READ	TCGA-F5-6810-01A-11R-1830-07
READ	TCGA-AG-A036-01A-12R-A083-07
READ	TCGA-EF-5830-01A-01R-1660-07
READ	TCGA-AG-3732-11A-01R-1660-07
READ	TCGA-CI-6624-01C-11R-1830-07
READ	TCGA-AG-3742-01A-11R-1660-07
READ	TCGA-AF-5654-11A-11R-1660-07
READ	TCGA-AG-3593-01A-01R-0821-07
READ	TCGA-CL-5917-01A-11R-1660-07
READ	TCGA-AG-A02X-01A-01R-A00A-07
READ	TCGA-AG-4021-01A-01R-1736-07
READ	TCGA-AH-6644-01A-21R-1830-07
READ	TCGA-AF-6655-01A-11R-1830-07
READ	TCGA-AF-2691-11A-01R-A32Z-07
READ	TCGA-F5-6813-01A-11R-1830-07
READ	TCGA-DC-4749-01A-01R-1736-07
READ	TCGA-G5-6233-01A-11R-1736-07
READ	TCGA-AG-3731-11A-01R-1736-07
SARC	TCGA-3B-A9HQ-01A-11R-A38C-07
SARC	TCGA-DX-A6YT-01A-21R-A355-07
SARC	TCGA-DX-A8BN-01A-11R-A37L-07
SARC	TCGA-JV-A5VF-01A-11R-A29R-07
SARC	TCGA-DX-AATS-01A-12R-A41I-07
SARC	TCGA-SI-A71O-06A-11R-A38C-07
SARC	TCGA-HS-A5N9-01A-11R-A26T-07
SARC	TCGA-3B-A9HO-01A-11R-A38C-07
SARC	TCGA-FX-A2QS-11A-11R-A21T-07
SARC	TCGA-DX-A48O-01A-11R-A30C-07
SARC	TCGA-3B-A9HY-01A-11R-A39D-07
SARC	TCGA-DX-AB2F-01A-11R-A38C-07
SARC	TCGA-FX-A2QS-01A-11R-A21T-07
SARC	TCGA-WK-A8XQ-01A-11R-A37L-07
SARC	TCGA-DX-A1L0-01A-11R-A24X-07
SARC	TCGA-PC-A5DP-01A-11R-A26T-07
SARC	TCGA-DX-A8BU-01A-11R-A37L-07
SARC	TCGA-DX-AB3A-01A-11R-A41I-07
SARC	TCGA-DX-A3M2-01A-21R-A22K-07
SARC	TCGA-3B-A9HV-01A-11R-A39D-07
SARC	TCGA-SI-A71O-01A-12R-A33J-07
SARC	TCGA-QQ-A8VH-01A-11R-A37L-07
SARC	TCGA-IE-A4EI-01A-11R-A24X-07
SARC	TCGA-3B-A9I1-01A-11R-A39D-07
SARC	TCGA-IS-A3K8-01A-11R-A21T-07
SARC	TCGA-KF-A41W-01A-11R-A24X-07
SARC	TCGA-DX-A6B8-01A-11R-A30C-07
SKCM	TCGA-DA-A3F5-06A-11R-A20F-07
SKCM	TCGA-EB-A5SG-06A-11R-A311-07
SKCM	TCGA-D3-A5GS-06A-11R-A27Q-07
SKCM	TCGA-EE-A2ML-06A-11R-A18S-07
SKCM	TCGA-D3-A8GJ-06A-11R-A37K-07
SKCM	TCGA-EE-A2MR-06A-11R-A18S-07
SKCM	TCGA-FS-A1ZA-06A-11R-A18T-07
SKCM	TCGA-EB-A44N-01A-11R-A266-07
SKCM	TCGA-BF-A5ER-01A-12R-A27Q-07
SKCM	TCGA-WE-AA9Y-06A-12R-A38C-07
SKCM	TCGA-D9-A148-06A-11R-A18S-07
SKCM	TCGA-GN-A8LN-01A-11R-A37K-07
SKCM	TCGA-EE-A2MG-06A-11R-A18T-07
SKCM	TCGA-ER-A199-06A-11R-A18T-07
SKCM	TCGA-EB-A430-01A-11R-A24X-07
SKCM	TCGA-EB-A553-01A-12R-A27Q-07
SKCM	TCGA-XV-AAZV-01A-11R-A40A-07
SKCM	TCGA-GN-A4U4-06A-11R-A32P-07
SKCM	TCGA-D3-A3MO-06A-11R-A21D-07
SKCM	TCGA-DA-A95W-06A-11R-A37K-07
SKCM	TCGA-BF-A9VF-01A-11R-A37K-07
SKCM	TCGA-EE-A2GL-06A-11R-A18S-07
SKCM	TCGA-W3-A824-06A-21R-A352-07
SKCM	TCGA-EE-A2M5-06A-12R-A18S-07
SKCM	TCGA-XV-A9W2-01A-11R-A39D-07
SKCM	TCGA-W3-AA21-06A-11R-A38C-07
SKCM	TCGA-FS-A4F8-06A-11R-A266-07
SKCM	TCGA-EE-A2GR-06A-11R-A18S-07
SKCM	TCGA-EE-A3J7-06A-11R-A20F-07
SKCM	TCGA-ER-A19N-06A-11R-A18S-07
SKCM	TCGA-EB-A24D-01A-11R-A18T-07
SKCM	TCGA-FR-A8YC-06A-11R-A37K-07
SKCM	TCGA-WE-A8K1-06A-21R-A37K-07
SKCM	TCGA-D3-A3MU-06A-11R-A21D-07
SKCM	TCGA-EE-A29C-06A-21R-A18S-07
SKCM	TCGA-RP-A690-06A-11R-A311-07
SKCM	TCGA-BF-A5ES-01A-11R-A27Q-07
SKCM	TCGA-EB-A3XD-01A-22R-A239-07
SKCM	TCGA-EE-A2A2-06A-11R-A18T-07
SKCM	TCGA-FS-A1Z0-06A-11R-A18T-07
SKCM	TCGA-D3-A3C3-06A-12R-A18S-07
SKCM	TCGA-ER-A42L-06A-11R-A24X-07
SKCM	TCGA-EB-A5SH-06A-11R-A311-07
SKCM	TCGA-ER-A2ND-06A-11R-A18T-07
SKCM	TCGA-RP-A695-06A-11R-A311-07
SKCM	TCGA-GF-A6C8-06A-12R-A311-07
SKCM	TCGA-EE-A29N-06A-12R-A18S-07
STAD	TCGA-CD-8530-01A-11R-2343-13
STAD	TCGA-B7-5818-01A-11R-1602-13
STAD	TCGA-F1-6177-01A-11R-1802-13
STAD	TCGA-BR-8683-01A-11R-2402-13
STAD	TCGA-BR-7704-11A-01R-2055-13
STAD	TCGA-VQ-AA6D-01A-11R-A414-31
STAD	TCGA-VQ-A8DU-01A-11R-A36D-31
STAD	TCGA-HU-A4HB-01A-12R-A251-31
STAD	TCGA-VQ-AA6K-01A-11R-A414-31
STAD	TCGA-VQ-A91W-01A-11R-A414-31
STAD	TCGA-CD-A486-01A-11R-A24K-31
STAD	TCGA-HU-8244-01A-11R-2343-13
STAD	TCGA-VQ-A8PH-01A-12R-A414-31
STAD	TCGA-HU-8238-01A-11R-2343-13
STAD	TCGA-BR-8367-01A-11R-2343-13
STAD	TCGA-BR-6455-01A-11R-1802-13
STAD	TCGA-BR-6452-01A-12R-1802-13
STAD	TCGA-CG-4449-01A-01R-1157-13
STAD	TCGA-CD-8535-01A-11R-2343-13
STAD	TCGA-BR-7717-11A-01R-2055-13
STAD	TCGA-BR-8679-01A-11R-2402-13
STAD	TCGA-VQ-A8DT-01A-11R-A36D-31
STAD	TCGA-BR-8296-01A-11R-2343-13
STAD	TCGA-CG-4469-01A-01R-1157-13
STAD	TCGA-VQ-A925-01A-11R-A414-31
STAD	TCGA-BR-8371-01A-11R-2343-13
STAD	TCGA-FP-A4BF-01A-12R-A36D-31
STAD	TCGA-CD-8527-01A-11R-2343-13
STAD	TCGA-HU-A4GT-01A-21R-A251-31
STAD	TCGA-BR-A4PE-01A-31R-A251-31
STAD	TCGA-RD-A8MW-01A-11R-A36D-31
STAD	TCGA-IN-A7NR-01A-11R-A354-31
STAD	TCGA-CG-4306-01A-01R-1157-13
STAD	TCGA-CG-5732-01A-11R-1602-13
STAD	TCGA-D7-8573-01A-11R-2343-13
STAD	TCGA-BR-7715-01A-11R-2055-13
STAD	TCGA-R5-A7O7-01A-11R-A33Y-31
STAD	TCGA-BR-8286-01A-12R-2343-13
STAD	TCGA-BR-8060-11A-01R-2343-13
STAD	TCGA-BR-6852-11A-01R-1884-13
STAD	TCGA-VQ-A91D-01A-11R-A414-31
STAD	TCGA-ZA-A8F6-01A-23R-A36D-31
STAD	TCGA-IN-AB1V-01A-21R-A414-31
STAD	TCGA-D7-6525-01A-11R-1802-13
STAD	TCGA-HU-8249-01A-11R-A36D-31
STAD	TCGA-HF-7134-01A-11R-2055-13
STAD	TCGA-BR-6453-01A-11R-1802-13
TGCT	TCGA-2G-AALF-01A-11R-A430-07
TGCT	TCGA-WZ-A7V5-01A-11R-A431-07
TGCT	TCGA-2G-AAGZ-01A-11R-A430-07
TGCT	TCGA-2G-AAFZ-01A-11R-A430-07
TGCT	TCGA-YU-AA4L-01A-11R-A431-07
TGCT	TCGA-2G-AAM4-01A-11R-A430-07
TGCT	TCGA-2G-AAGW-01A-11R-A430-07
TGCT	TCGA-4K-AA1G-01A-11R-A430-07
TGCT	TCGA-2G-AALN-01A-11R-A430-07
TGCT	TCGA-2G-AAHN-01A-11R-A430-07
TGCT	TCGA-2G-AAFO-01A-31R-A430-07
TGCT	TCGA-XE-AAOC-01A-11R-A431-07
TGCT	TCGA-SN-A6IS-01A-11R-A431-07
TGCT	TCGA-XE-AAOJ-01A-12R-A431-07
TGCT	TCGA-ZM-AA0H-01A-11R-A431-07
TGCT	TCGA-XE-AAOL-01A-11R-A431-07
TGCT	TCGA-2G-AAGC-01A-21R-A430-07
TGCT	TCGA-2G-AALR-01A-21R-A430-07
TGCT	TCGA-YU-A912-01A-11R-A431-07
TGCT	TCGA-YU-A90P-01A-11R-A431-07
THCA	TCGA-EM-A2P3-01A-11R-A206-07
THCA	TCGA-DJ-A3V6-01A-11R-A22U-07
THCA	REBC-YQ-A90K-11A-11R-A380-07
THCA	TCGA-J8-A4HW-06A-11R-A250-07
THCA	TCGA-EM-A1YE-01A-11R-A14Y-07
THCA	REBC-YQ-A90O-01B-04R-A41T-07
THCA	TCGA-EM-A4FO-01A-11R-A250-07
THCA	TCGA-DJ-A4UT-01A-11R-A250-07
THCA	TCGA-EL-A3H1-01A-11R-A21D-07
THCA	TCGA-KS-A4I3-01A-11R-A250-07
THCA	TCGA-EM-A3AJ-01A-11R-A206-07
THCA	TCGA-BJ-A4O8-01A-11R-A250-07
THCA	TCGA-BJ-A3PU-11A-11R-A220-07
THCA	TCGA-EL-A3ZS-11A-11R-A23N-07
THCA	TCGA-FE-A237-01A-11R-A16R-07
THCA	TCGA-DJ-A1QE-01A-21R-A14Y-07
THCA	TCGA-DJ-A4V2-01A-11R-A250-07
THCA	TCGA-EM-A1YD-01A-11R-A14Y-07
THCA	TCGA-BJ-A45J-01A-11R-A23W-07
THCA	TCGA-EM-A3O3-01A-11R-A220-07
THCA	TCGA-EL-A4KD-01A-11R-A250-07
THCA	TCGA-EM-A1CV-11A-11R-A13Y-07
THCA	TCGA-J8-A42S-01A-11R-A23N-07
THCA	TCGA-EL-A3MZ-01A-11R-A21D-07
THCA	TCGA-EM-A1CS-01A-11R-A13Y-07
THCA	TCGA-EL-A3T3-01A-11R-A22L-07
THCA	TCGA-BJ-A4O9-01A-11R-A250-07
THCA	TCGA-E3-A3E3-01A-11R-A20F-07
THCA	TCGA-GE-A2C6-01A-11R-A16R-07
THCA	TCGA-BJ-A18Z-01A-21R-A13Y-07
THCA	TCGA-DJ-A13V-01A-11R-A10U-07
THCA	TCGA-FY-A4B4-01A-11R-A23W-07
THCA	TCGA-BJ-A45F-01A-12R-A23W-07
THCA	TCGA-DJ-A1QM-01A-11R-A14Y-07
THCA	TCGA-BJ-A0Z5-01A-11R-A10U-07
THCA	TCGA-EM-A2CJ-01A-11R-A180-07
THCA	TCGA-ET-A2N4-01A-12R-A19O-07
THCA	TCGA-EL-A3GV-01A-11R-A21D-07
THCA	TCGA-DJ-A2PS-01A-11R-A18C-07
THCA	TCGA-H2-A3RI-01A-11R-A220-07
THCA	TCGA-EM-A1CV-01A-11R-A13Y-07
THCA	REBC-YQ-A90O-01A-11R-A380-07
THCA	TCGA-DJ-A4V4-01A-11R-A250-07
THCA	TCGA-EM-A3SX-01A-11R-A22U-07
THCA	TCGA-BJ-A0Z9-01A-11R-A10U-07
THCA	TCGA-ET-A39T-01A-11R-A19O-07
THCA	TCGA-EL-A3H4-01A-11R-A206-07
THCA	TCGA-DJ-A3UO-01A-11R-A22L-07
THCA	TCGA-FY-A3RA-01A-11R-A220-07
THCA	TCGA-BJ-A0ZJ-01A-11R-A10U-07
THCA	TCGA-EM-A1CU-01A-11R-A13Y-07
THCA	TCGA-FY-A3NP-01A-11R-A21D-07
THCA	TCGA-ET-A3DP-11A-22R-A21D-07
THCA	TCGA-EL-A3H1-11A-11R-A21D-07
THCA	TCGA-E8-A414-01A-11R-A23N-07
THCA	TCGA-DJ-A3V3-01A-11R-A22U-07
THCA	TCGA-MK-A4N7-01A-11R-A250-07
THCA	TCGA-EL-A4JW-01A-11R-A250-07
THCA	TCGA-DJ-A2Q5-01A-11R-A18C-07
THCA	TCGA-EM-A3AI-01A-11R-A206-07
THCA	TCGA-FE-A3PD-01A-11R-A220-07
THYM	TCGA-X7-A8DD-01A-11R-A42C-07
THYM	TCGA-4X-A9FC-01A-11R-A42C-07
THYM	TCGA-XM-A8R9-01A-31R-A42C-07
THYM	TCGA-ZB-A96R-01A-11R-A42S-07
THYM	TCGA-X7-A8DJ-01A-11R-A42C-07
THYM	TCGA-XU-A932-01A-11R-A42C-07
THYM	TCGA-XM-AAZ3-01A-11R-A42C-07
THYM	TCGA-ZB-A965-01A-11R-A42S-07
THYM	TCGA-ZB-A96V-01A-11R-A42S-07
THYM	TCGA-3G-AB0T-01A-11R-A42C-07
THYM	TCGA-X7-A8M0-01A-11R-A42C-07
THYM	TCGA-5U-AB0F-01A-11R-A42C-07
THYM	TCGA-4X-A9FD-01A-11R-A42C-07
THYM	TCGA-ZB-A966-01A-11R-A42S-07
THYM	TCGA-ZB-A96D-01A-11R-A42S-07
THYM	TCGA-XU-A92O-01A-11R-A42C-07
THYM	TCGA-5K-AAAP-01A-11R-A42C-07
THYM	TCGA-X7-A8D6-11A-22R-A42C-07
THYM	TCGA-XU-A936-01A-11R-A42C-07
THYM	TCGA-XU-A92X-01A-11R-A42C-07
THYM	TCGA-4V-A9QM-01A-11R-A42C-07
UCEC	TCGA-FI-A3PX-01A-11R-A22K-07
UCEC	TCGA-D1-A16V-01A-11R-A12I-07
UCEC	TCGA-D1-A15V-01A-11R-A118-07
UCEC	TCGA-A5-A2K4-01A-11R-A18M-07
UCEC	TCGA-AP-A5FX-01A-11R-A27V-07
UCEC	TCGA-QF-A5YT-01A-11R-A31O-07
UCEC	TCGA-DF-A2KV-01A-11R-A180-07
UCEC	TCGA-D1-A15Z-01A-11R-A118-07
UCEC	TCGA-K6-A3WQ-01A-11R-A22K-07
UCEC	TCGA-BG-A0VV-01A-21R-A118-07
UCEC	TCGA-BG-A18B-01A-11R-A12I-07
UCEC	TCGA-EO-A1Y8-01A-11R-A157-07
UCEC	TCGA-AJ-A3NE-01A-11R-A22K-07
UCEC	TCGA-A5-A7WK-01A-11R-A34R-07
UCEC	TCGA-EY-A2ON-01A-21R-A18M-07
UCEC	TCGA-A5-A1OG-01A-11R-A14D-07
UCEC	TCGA-AX-A06B-01A-11R-A00V-07
UCEC	TCGA-BG-A0W2-01A-11R-A109-07
UCEC	TCGA-BK-A139-01C-08R-A277-07
UCEC	TCGA-A5-A0VP-01A-21R-A104-07
UCEC	TCGA-EO-A22X-01A-11R-A180-07
UCEC	TCGA-DI-A2QU-01A-11R-A18M-07
UCEC	TCGA-FI-A3PV-01A-11R-A22K-07
UCEC	TCGA-FL-A1YL-11A-11R-A16F-07
UCEC	TCGA-B5-A3F9-01A-21R-A22K-07
UCEC	TCGA-BG-A3EW-11A-22R-A22K-07
UCEC	TCGA-PG-A916-01A-11R-A37O-07
UCEC	TCGA-EY-A1GT-01A-11R-A13S-07
UCEC	TCGA-PG-A917-01A-31R-A37O-07
UCEC	TCGA-FL-A1YU-11A-11R-A32Y-07
UCEC	TCGA-EY-A1GQ-01A-21R-A13S-07
UCEC	TCGA-FL-A1YT-11A-12R-A32Y-07
UCEC	TCGA-EY-A1GF-01A-11R-A13S-07
UCEC	TCGA-A5-A0GV-01A-31R-A16W-07
UCEC	TCGA-AX-A1CF-11A-11R-A137-07
UCEC	TCGA-AX-A1CA-01A-12R-A137-07
UCEC	TCGA-BG-A2AD-11A-11R-A16F-07
UCEC	TCGA-EC-A1QX-01A-31R-A16F-07
UCEC	TCGA-AJ-A3QS-01A-11R-A22K-07
UCEC	TCGA-D1-A1NX-01A-11R-A16F-07
UCEC	TCGA-EY-A1GW-01A-22R-A13S-07
UCEC	TCGA-D1-A16X-01A-11R-A12I-07
UCEC	TCGA-AJ-A6NU-01A-11R-A34R-07
UCEC	TCGA-AP-A0L9-01A-11R-A040-07
UCEC	TCGA-A5-A1OF-01A-11R-A14D-07
UCEC	TCGA-A5-A3LO-01A-11R-A22K-07
UCEC	TCGA-KP-A3W4-01A-11R-A22K-07
UCEC	TCGA-EO-A3B0-01A-12R-A19W-07
UCEC	TCGA-DF-A2KN-01A-11R-A180-07
UCEC	TCGA-AX-A1CI-01A-11R-A137-07
UCEC	TCGA-SJ-A6ZI-01A-12R-A34R-07
UCEC	TCGA-AJ-A3EL-01A-11R-A213-07
UCEC	TCGA-FL-A1YM-11A-12R-A17B-07
UCEC	TCGA-B5-A11X-01A-11R-A10J-07
UCEC	TCGA-AJ-A3BG-01A-11R-A19W-07
UCEC	TCGA-A5-A1OK-01A-11R-A14M-07
UCEC	TCGA-B5-A11M-01A-11R-A118-07
UCEC	TCGA-A5-A7WJ-01A-12R-A34R-07
UCEC	TCGA-B5-A1MZ-01A-11R-A144-07
UCEC	TCGA-A5-A0GP-01A-11R-A040-07
UCEC	TCGA-AJ-A3BD-01A-11R-A19W-07
UCEC	TCGA-D1-A160-01A-11R-A118-07
UCEC	TCGA-EO-A3L0-01A-11R-A22K-07
UCEC	TCGA-AJ-A3BF-01A-11R-A213-07
UCEC	TCGA-B5-A0KB-01B-11R-A14D-07
UCEC	TCGA-E6-A1M0-11A-11R-A144-07
UCEC	TCGA-AJ-A8CV-01A-11R-A37O-07
UCEC	TCGA-JU-AAVI-01A-11R-A40A-07
UCEC	TCGA-BG-A0M4-01A-11R-A104-07
UCEC	TCGA-KP-A3W0-01A-21R-A22K-07
UCEC	TCGA-AX-A0IZ-11A-11R-A27V-07
UCEC	TCGA-DF-A2KR-01A-11R-A180-07
UCEC	TCGA-AJ-A5DV-01A-11R-A27V-07
UCEC	TCGA-A5-A2K3-01A-11R-A32Y-07
UCEC	TCGA-A5-A0GM-01A-11R-A040-07
UCEC	TCGA-EO-A3KU-01A-11R-A22K-07
UCEC	TCGA-FI-A2EW-01A-11R-A17B-07
UCEC	TCGA-B5-A121-01A-31R-A118-07
UCEC	TCGA-D1-A17S-01A-11R-A12I-07
UCEC	TCGA-AJ-A3NC-01A-11R-A22K-07
UCEC	TCGA-BG-A0MU-01A-11R-A104-07
UCEC	TCGA-AJ-A3TW-01A-11R-A22K-07
UCS	TCGA-N5-A4RS-01A-11R-A28V-07
UCS	TCGA-N5-A4RT-01A-11R-A28V-07
UCS	TCGA-NF-A4X2-01A-11R-A28V-07
UCS	TCGA-N8-A4PN-01A-11R-A28V-07
UCS	TCGA-NA-A4QX-01A-11R-A28V-07
UCS	TCGA-NF-A4WX-01A-11R-A28V-07
UCS	TCGA-NA-A4QY-01A-11R-A28V-07
UCS	TCGA-NF-A4WU-01A-11R-A28V-07
UCS	TCGA-NA-A4QV-01A-11R-A28V-07
UCS	TCGA-NA-A4R1-01A-11R-A28V-07
UCS	TCGA-ND-A4WF-01A-11R-A28V-07
UCS	TCGA-N7-A4Y0-01A-12R-A28V-07
UCS	TCGA-N9-A4Q4-01A-11R-A28V-07
UCS	TCGA-N9-A4Q3-01A-11R-A28V-07
UCS	TCGA-N5-A4RN-01A-12R-A28V-07
UCS	TCGA-N5-A59F-01A-11R-A28V-07
UCS	TCGA-N8-A4PL-01A-11R-A28V-07
UCS	TCGA-N7-A4Y5-01A-12R-A28V-07
UCS	TCGA-ND-A4WC-01A-21R-A28V-07
UVM	TCGA-V4-A9EE-01A-11R-A405-07
UVM	TCGA-V4-A9EA-01A-11R-A405-07
UVM	TCGA-VD-A8KA-01B-11R-A405-07
UVM	TCGA-VD-A8K9-01A-11R-A405-07
UVM	TCGA-V4-A9F3-01A-11R-A405-07
UVM	TCGA-VD-A8KO-01A-11R-A405-07
UVM	TCGA-WC-A888-01A-11R-A405-07
UVM	TCGA-VD-AA8Q-01A-11R-A405-07
UVM	TCGA-VD-A8KE-01A-11R-A405-07
UVM	TCGA-V4-A9E9-01A-11R-A405-07
UVM	TCGA-VD-AA8O-01A-11R-A405-07
UVM	TCGA-VD-AA8N-01A-11R-A405-07
UVM	TCGA-WC-A87U-01A-11R-A405-07
UVM	TCGA-VD-A8KD-01A-11R-A405-07
UVM	TCGA-V4-A9EK-01A-11R-A405-07
UVM	TCGA-WC-A881-01A-12R-A405-07
UVM	TCGA-WC-A883-01A-12R-A405-07
UVM	TCGA-V4-A9F1-01A-11R-A405-07
UVM	TCGA-V3-A9ZX-01A-11R-A405-07
UVM	TCGA-V4-A9EZ-01A-11R-A405-07
