# Supplementary material for: Zipper plot: visualizing transcriptional activity of genomic regions
Source: BMC Bioinformatics. 2017 May 2;18:231. doi: 10.1186/s12859-017-1651-7 (PMC5414305; doi:10.1186/s12859-017-1651-7)
Supplement: Supplementary file 7 — HGNC, Ensembl ID, PMID, chromosome location, TSS and strand information for the set of 36 well-characterized lncRNAs. (XLS 26 kb) [file 12859_2017_1651_MOESM7_ESM.xls]

## Sheet: Characterized LncRNAs
HGNC	ENSEMBL ID	PMID	CHROMOSOME	TSS_v75_hg19	STRAND
GAS5	ENSG00000234741	20124551	chr1	173838020	-
PCGEM1	ENSG00000227418	23945587	chr2	193614571	+
TERC	ENSG00000270141	15098033	chr3	169482848	-
DANCR	ENSG00000226950	22302877	chr4	53578597	+
AIRN	ENSG00000268257	23239737	chr6	160428696	-
TDRG1	ENSG00000204091	26170977	chr6	40302693	+
HOTAIRM1	ENSG00000233429	19144990	chr7	27135266	+
HOTTIP	ENSG00000243766	21423168	chr7	27238194	+
TP53TG1	ENSG00000182165	9713990	chr7	86974831	-
CCAT1	ENSG00000247844	24662484, 23143645	chr8	128231333	-
PCAT1	ENSG00000253438	21804560	chr8	127859300	+
PVT1	ENSG00000249859	21526116, 24196785	chr8	128806779	+
BANCR	ENSG00000278910	22581800	chr9	71921893	-
RMRP	ENSG00000269900	19701182	chr9	35658015	-
H19	ENSG00000130600	24055342	chr11	2022700	-
KCNQ1OT1	ENSG00000269821	18951091	chr11	2721224	-
MALAT1	ENSG00000278217	20797886	chr11	65265233	-
NEAT1	ENSG00000245532	19217333	chr11	65190245	+
HOTAIR	ENSG00000228630	17604720	chr12	54368740	-
RMST	ENSG00000255794	23932716	chr12	97825431	+
DLEU2	ENSG00000231607	20060366	chr13	50699856	-
MEG3	ENSG00000214548	17569660, 14602737	chr14	101245747	+
MEG8(RIAN)	ENSG00000258399	17507654; 11481034	chr14	101402336	-
IPW(SNHG14)	ENSG00000224078	7849716, 15146197, 9601023	chr15	25223730	+
PWRN1	ENSG00000259905	19471314, 17337150	chr15	24738284	+
PWRN2	ENSG00000260551	19471314, 17337150	chr15	24415095	-
CRNDE	ENSG00000245694	22393467	chr16	54963101	-
FENDRR	ENSG00000268388	23369715; 23369715	chr16	86542705	-
TINCR	ENSG00000223573	23201690	chr19	5568045	-
MIAT	ENSG00000225783	2.04598e+15	chr22	27042392	+
TUG1	ENSG00000253352	24381249, 15797018	chr22	31366663	+
FIRRE	ENSG00000213468	24463464	chrX	130964671	-
FTX	ENSG00000230590	21118898	chrX	73513409	-
JPX	ENSG00000225470	21029862	chrX	73164159	+
TSIX	ENSG00000270641	10192391	chrX	73012040	+
XIST	ENSG00000229807	18974356; 23828888	chrX	73072588	-
